# Supplementary material for: Differentiated responses of the phyllosphere bacterial community of the yellowhorn tree to precipitation and temperature regimes across Northern China
Source: Front Plant Sci. 2023 Oct 25;14:1265362. doi: 10.3389/fpls.2023.1265362 (PMC10634255; doi:10.3389/fpls.2023.1265362)
Supplement: Supplementary file 1 [file DataSheet_1.zip › Supplementary Tables.xlsx]

## Sheet: Table 1
Table 1 Bioclimatic variables of the four sampling sites downloaded from the WorldClim database
Bioclimatic variable	Sampling site (geographical coordinate)				Meaning (Abbreviation)	Unit
	Yinchuan (106.17° E, 38.42° N)	Otogqianqi (107.43° E, 38.18° N)	Tongliao (122.28° E, 43.63° N)	Zhangwu (22.52° E, 42.38° N)
Bio1	88	79	62	75	Annual Mean Temperature (AMT)	℃
Bio2	131	135	128	119	Mean Diurnal Range (MDR)	℃
Bio3	29	30	25	25	Isothermality (Iso)	%
Bio6	-148	-154	-205	-182	Min Temperature of Coldest Month (MTCM)	℃
Bio9	-62	-69	-119	-98	Mean Temperature of Driest Quarter (MTDQ)	℃
Bio11	-62	-69	-119	-98	Mean Temperature of Coldest Quarter (MTCQ)	℃
Bio12	197	269	398	524	Annual Precipitation (AP)	mm
Bio13	54	76	119	151	Precipitation of Wettest Month (PWM)	mm
Bio14	1	1	2	3	Precipitation of Driest Month (PDM)	mm
Bio16	121	166	275	339	Precipitation of Wettest Quarter (PWQ1)	mm
Bio17	4	6	8	10	Precipitation of Driest Quarter (PDQ)	mm
Bio18	115	156	275	339	Precipitation of Warmest Quarter (PWQ2)	mm
Bio19	4	6	8	10	Precipitation of Coldest Quarter (PCQ)	mm

## Sheet: Table 2
Table 2 Number of reads and numbers of ASVs
Sample ID	Number of reads	Number of ASV
S16	10742	241
S17	22635	196
S18	9791	188
S19	14612	193
S20	9522	190
S21	16285	181
S22	5721	99
S23	9282	155
S24	10978	202
S25	7982	165
S46	15124	98
S47	18123	211
S48	20034	207
S49	10347	111
S50	11920	141
S51	21493	259
S52	15995	218
S53	17355	287
S54	29829	91
S55	10211	162
S76	3133	62
S77	11083	100
S78	34152	73
S79	14925	163
S80	21679	313
S81	630	20
S82	1318	22
S83	15185	43
S84	25228	115
S85	9667	170
S106	28808	81
S107	11585	24
S108	9503	39
S109	10422	55
S110	21876	117
S111	13736	22
S112	9388	37
S113	4760	27
S114	1135	19
S115	10057	61
sum	546251	5158
max	34152	313
min	630	19
average	13656.3	128.95

## Sheet: Table 3
Table 3 Relative abundance of phylum level of Xanthoceras sorbifolium
	YC										OQ										TL										ZW
Sample	S16	S17	S18	S19	S20	S21	S22	S23	S24	S25	S46	S47	S48	S49	S50	S51	S52	S53	S54	S55	S76	S77	S78	S79	S80	S81	S82	S83	S84	S85	S106	S107	S108	S109	S110	S111	S112	S113	S114	S115	average	YC	OQ	TL	ZW
k__Bacteria.p__Proteobacteria	0.395923	0.717915	0.252783	0.51752	0.416824	0.652134	0.25957	0.572937	0.522682	0.563643	0.592039	0.482977	0.131077	0.471924	0.274077	0.426418	0.350047	0.397004	0.772336	0.509059	0.10533	0.164125	0.0755153	0.403484	0.211818	0.414286	0.124431	0.0646691	0.805058	0.345712	0.788288	0.98593	0.904872	0.841777	0.732035	0.985513	0.944504	0.943908	0.748018	0.771005	0.515979	0.487193	0.440696	0.271443	0.864585
k__Bacteria.p__Firmicutes	0.242227	0.0722333	0.104892	0.0871202	0.160155	0.0921093	0.139486	0.136716	0.208235	0.170258	0.094155	0.167577	0.473096	0.14236	0.208221	0.201182	0.191497	0.206569	0.168594	0.167466	0.649218	0.628891	0.870989	0.362479	0.179713	0.236508	0.698027	0.906487	0.0604883	0.187856	0.00131908	0	0.000841839	0.0223566	0.0111081	0.00116482	0.0237537	0.00273109	0.00881057	0.0334096	0.208008	0.141343	0.202072	0.478066	0.0105495
k__Bacteria.P__Unclassified	0.187488	0.141462	0.504443	0.325417	0.226738	0.0567393	0.230729	0.200711	0.185371	0.134052	0.192211	0.21023	0.106619	0.113463	0.107634	0.189131	0.274961	0.100086	0.0291662	0.111742	0.181296	0.185329	0.0148161	0.195042	0.478989	0.27619	0.155539	0.0223905	0.1184	0.314265	0.0985837	0.00854553	0.0748185	0.120802	0.164061	0.0101194	0.0238602	0.0378151	0.243172	0.183653	0.163402	0.219315	0.143524	0.194226	0.0965431
k__Bacteria.p__Actinobacteria	0.119345	0.0638834	0.126749	0.0636463	0.175068	0.141726	0.365845	0.0739065	0.0661323	0.11125	0.117826	0.123324	0.272437	0.265874	0.402852	0.161448	0.144608	0.250187	0.0270542	0.193419	0.0434089	0.0196698	0.0386215	0.0303518	0.117671	0.0412698	0.022003	0.00599276	0.0147455	0.0922727	0.0525896	0.00500647	0.0194675	0.0141048	0.0422381	0.00196564	0.00703025	0.0155462	0	0.00875012	0.0964822	0.130755	0.195903	0.0426007	0.0166699
k__Bacteria.p__Bacteroidetes	0.0506423	0.00216479	0.00857931	0.00212154	0.0145978	0.0464231	0.00436987	0.0157294	0.0118419	0.0156602	0.00238032	0.0104839	0.0140262	0.00425244	0.0022651	0.0140976	0.0256955	0.0316335	0.00197794	0.00852022	0.0127673	0.00198502	5.85617e-05	0.00589615	0.00982518	0.0174603	0	0.000460981	0.00122879	0.0123099	0.0592197	0.000517911	0	0.000959509	0.0463065	0.00123762	0.000852152	0	0	0.00198866	0.0115134	0.017213	0.0115333	0.00619922	0.0111082
k__Bacteria.p__Cyanobacteria	0.00344442	0.00207643	0	0.000342185	0.00378072	0	0	0	0	0	0	0.00171053	0.00159728	0.00115976	0.000838926	0.00265203	0.00281338	0.00149813	0	0.00156694	0	0	0	0	0.000553531	0	0	0	7.9277e-05	0.0372401	0	0	0	0	0.000594259	0	0	0	0	0.0011932	0.00157853	0.000964376	0.0013837	0.00378729	0.000178746
k__Bacteria.p__Acidobacteria	0	0.000265076	0	0	0	0.00110531	0	0	0.001002	0	0.00119016	0	0.000848557	0.000966464	0.00201342	0.00339645	0.00737731	0.00656871	0	0.00411321	0	0	0	0.00201005	0.000415148	0	0	0	0	0.00320679	0	0	0	0	0	0	0	0	0	0	0.000861967	0.000237239	0.00264743	0.000563198	0
k__Bacteria.p__Tenericutes	0	0	0.00204269	0.00191623	0	0	0	0	0.001002	0.00125282	0	0	0	0	0	0	0	0	0	0	0.00797957	0	0	0	0	0.0142857	0	0	0	0	0	0	0	0	0	0	0	0	0	0	0.000711976	0.000621375	0	0.00222653	0
k__Bacteria.p__Gemmatimonadetes	0.000930925	0	0	0	0	0	0	0	0.0010931	0	0.00019836	0.00220714	0	0	0.00209732	0	0.00106283	0.00190147	0.000871635	0	0	0	0	0.000737018	0	0	0	0	0	0	0	0	0	0	0	0	0	0	0	0	0.000277495	0.000202402	0.000833875	7.37018e-05	0
k__Bacteria.p__Chloroflexi	0	0	0	0	0	0.00288609	0	0	0	0	0	0	0.000299491	0	0	0	0.000875274	0.00218957	0	0.00137107	0	0	0	0	0.000553531	0	0	0	0	0	0	0	0	0	0	0	0	0	0	0	0.000204376	0.000288609	0.000473541	5.53531e-05	0
k__Bacteria.p__Chlorobi	0	0	0	0	0	0.00368437	0	0	0	0.00300677	0	0	0	0	0	0	0	0	0	0	0	0	0	0	0	0	0	0	0	0	0	0	0	0	0	0	0	0	0	0	0.000167278	0.000669114	0	0	0
k__Bacteria.p__OD1	0	0	0	0	0	0	0	0	0	0	0	0	0	0	0	0	0	0	0	0	0	0	0	0	0	0	0	0	0	0.00641357	0	0	0	0	0	0	0	0	0	0	0.000160339	0	0	0.000641357	0
k__Bacteria.p__Fusobacteria	0	0	0.000510673	0.00116343	0.00283554	0	0	0	0	0.000876973	0	0	0	0	0	0	0	0	0	0	0	0	0	0	0	0	0	0	0	0	0	0	0	0	0	0	0	0	0	0	0.000134665	0.000538661	0	0	0
k__Bacteria.p__Nitrospirae	0	0	0	0	0	0	0	0	0	0	0	0.000938035	0	0	0	0	0.000375117	0	0	0.00215454	0	0	0	0	0.000461276	0	0	0	0	0.000724113	0	0	0	0	0	0	0	0	0	0	0.000116327	0	0.000346769	0.000118539	0
k__Bacteria.p__.Thermi.	0	0	0	0	0	0	0	0	0	0	0	0	0	0	0	0	0	0.000691443	0	0	0	0	0	0	0	0	0	0	0	0	0	0	0	0	0.00365698	0	0	0	0	0	0.00010871	0	6.91443e-05	0	0.000365698
k__Bacteria.p__Verrucomicrobia	0	0	0	0	0	0.00319312	0	0	0	0	0	0	0	0	0	0	0	0.000806684	0	0	0	0	0	0	0	0	0	0	0	0	0	0	0	0	0	0	0	0	0	0	9.99952e-05	0.000319312	8.06684e-05	0	0
k__Bacteria.p__Armatimonadetes	0	0	0	0.000752806	0	0	0	0	0	0	0	0	0	0	0	0.000977062	0.000687715	0.000518583	0	0.000587602	0	0	0	0	0	0	0	0	0	0	0	0	0	0	0	0	0	0	0	0	8.80942e-05	7.52806e-05	0.000277096	0	0
k__Bacteria.p__Planctomycetes	0	0	0	0	0	0	0	0	0.000910913	0	0	0.000551785	0	0	0	0.000697902	0	0	0	0	0	0	0	0	0	0	0	0	0	0	0	0	0	0	0	0	0	0	0	0	5.4015e-05	9.10913e-05	0.000124969	0	0
k__Bacteria.p__TM6	0	0	0	0	0	0	0	0	0.00173073	0	0	0	0	0	0	0	0	0	0	0	0	0	0	0	0	0	0	0	0	0	0	0	0	0	0	0	0	0	0	0	4.32684e-05	0.000173073	0	0	0
k__Bacteria.p__FBP	0	0	0	0	0	0	0	0	0	0	0	0	0	0	0	0	0	0.000345722	0	0	0	0	0	0	0	0	0	0	0	0	0	0	0	0	0	0	0	0	0	0	8.64304e-06	0	3.45722e-05	0	0

## Sheet: Table 4
Table 4. Relative abundance of genus level of Xanthoceras sorbifolium
	S16	S17	S18	S19	S20	S21	S22	S23	S24	S25	S46	S47	S48	S49	S50	S51	S52	S53	S54	S55	S76	S77	S78	S79	S80	S81	S82	S83	S84	S85	S106	S107	S108	S109	S110	S111	S112	S113	S114	S115	AVG	YC	OQ	TL	ZW
k__Bacteria.p__Proteobacteria.c__Gammaproteobacteria.o__Enterobacteriales.f__Enterobacteriaceae.__	0.103147	0.655445	0.0372791	0.033055	0.190821	0.0302733	0.0877469	0.121418	0.042904	0.23766	0.0766993	0.0490537	0.00304482	0.25592	0.0254195	0.0458289	0.0580806	0.0353212	0.0845151	0.0564098	0.0233004	0.0821077	0.0612263	0.0906533	0.0428525	0.0396825	0.0257967	0.0478762	0.777707	0.0887556	0.147216	0.374363	0.265495	0.566494	0.300146	0.716366	0.551449	0.545168	0.531278	0.432932	0.198523	0.153975	0.0690292	0.127996	0.443091
k__Bacteria.__.__.__.__.__	0.187488	0.141462	0.504443	0.325417	0.226738	0.0567393	0.230729	0.200711	0.185371	0.134052	0.192211	0.209402	0.106619	0.113463	0.107634	0.189131	0.274961	0.100086	0.0291662	0.111742	0.181296	0.185329	0.0148161	0.195042	0.478989	0.27619	0.155539	0.0223905	0.1184	0.314265	0.0985837	0.00854553	0.0748185	0.120802	0.164061	0.0101194	0.0238602	0.0378151	0.243172	0.183653	0.163381	0.219315	0.143442	0.194226	0.0965431
k__Bacteria.p__Firmicutes.c__Bacilli.o__Bacillales.f__Bacillaceae.g__Bacillus	0.0609756	0.00994036	0.0135839	0.0246373	0.0270951	0.0389315	0.0900192	0.0318897	0.0217708	0.0363317	0.0405316	0.10655	0.0267545	0.0545086	0.10453	0.108733	0.0674586	0.0510516	0.0149519	0.0625796	0.576444	0.507354	0.799865	0.0550754	0.0705291	0.174603	0.578149	0.766019	0.0229507	0.100341	0	0	0	0.0174631	0.00882245	0	0	0.00168067	0	0.0176991	0.117246	0.0355175	0.0637649	0.365133	0.00456653
k__Bacteria.p__Proteobacteria.c__Betaproteobacteria.o__Tremblayales.f__Tremblayaceae.g__Carsonella	0.0401229	0.00145792	0	0.000752806	0	0.00528093	0.00279671	0.000969619	0.0331572	0.00501127	0.360024	0.304475	0.00374364	0.136368	0.132383	0.0928674	0.170928	0.105791	0.463877	0.308491	0.00829875	0.0163313	0.00641251	0	0.0109322	0.269841	0.0341426	0.0014488	0.00162518	0.0382745	6.94e-05	0.000172637	0.000736609	0.000959509	0.0011428	0	0.00468683	0.0121849	0.046696	0.00457393	0.0656757	0.00895494	0.207895	0.0387307	0.00712226
k__Bacteria.p__Proteobacteria.c__Gammaproteobacteria.o__Pseudomonadales.f__Pseudomonadaceae.g__Pseudomonas	0.0108918	0.00313673	0.0115412	0.00499589	0.021214	0.00343875	0.0113616	0.0210084	0.0212243	0.0147833	0.00390108	0.00496607	0.000598982	0	0.00201342	0.094682	0.00268834	0.0121579	0	0.00156694	0.00829875	0.0041505	0.00257672	0.00723618	0.00774943	0.0349206	0.0121396	0.00158051	0.00261614	0.0284473	0.211573	0.159171	0.430811	0.179044	0.138828	0.193361	0.11504	0.337605	0.0713656	0.231878	0.0606141	0.0123596	0.0122575	0.0109716	0.206868
k__Bacteria.p__Proteobacteria.c__Betaproteobacteria.o__Burkholderiales.f__Oxalobacteraceae.g__Massilia	0.0012102	0.00742213	0.0437136	0.00554339	0.0169082	0.107706	0.0097885	0.0241327	0.0662234	0.0655224	0.00277704	0.00391767	0.0124289	0.0108244	0.00268456	0.00497837	0.00687715	0.0559493	0.0013745	0.00401528	0.00510693	0	0	0.00268007	0.0144379	0	0	0	0	0.0159305	0.337858	0.155719	0.180154	0.0559394	0.124611	0.0321054	0.0832978	0.0407563	0.0352423	0.0448444	0.039567	0.0348171	0.0105827	0.00381554	0.109053
k__Bacteria.p__Proteobacteria.c__Gammaproteobacteria.o__Pseudomonadales.f__Moraxellaceae.g__Acinetobacter	0.0560417	0.00698034	0.0172607	0.0262113	0.0881117	0.0308259	0.00769096	0.114738	0.0316087	0.0329491	0.00171912	0.00115875	0.0397325	0	0	0.00107012	0.000687715	0.00299626	0.000134098	0.000391734	0.0092563	0.00054137	0.00128836	0.23665	0.00106094	0	0	0.0113928	0.000832408	0.00268956	0.00985837	0.277255	0	0.00402994	0.025736	0.039968	0.165957	0	0	0.00169037	0.0312129	0.0412419	0.00478902	0.0263712	0.0524494
k__Bacteria.p__Actinobacteria.c__Actinobacteria.o__Actinomycetales.f__Micrococcaceae.g__Arthrobacter	0.00521318	0.00402032	0.0079665	0.00410621	0.0253098	0.00939515	0.0297151	0.0085111	0.00491893	0.015535	0.0678392	0.0496607	0.147399	0.195806	0.185487	0.0211697	0.0442638	0.0399885	0.00405645	0.0816766	0.00989467	0.00442119	0.00172757	0.00536013	0.0146224	0	0.00758725	0	0.00348819	0.0258612	0	0	0	0	0.000868532	0	0	0	0	0.00159093	0.0256865	0.0114691	0.0837346	0.00729626	0.000245946
k__Bacteria.p__Proteobacteria.c__Alphaproteobacteria.o__Rhizobiales.f__Brucellaceae.g__Ochrobactrum	0.0648855	0.00569914	0.0154223	0.341569	0.015753	0.0755296	0.0307639	0.110537	0.100018	0.0598847	0	0.0140153	0.00948388	0.00676525	0.016443	0.0020937	0	0.00610775	0	0.00421115	0.0194702	0.00171434	0	0.00167504	0.00309055	0	0	0	0.00967179	0.0114824	0.000347126	0	0	0.000767607	0.00425123	0.000582411	0.00500639	0	0	0	0.023431	0.0820061	0.005912	0.00471042	0.00109548
k__Bacteria.p__Proteobacteria.c__Gammaproteobacteria.o__Enterobacteriales.f__Enterobacteriaceae.g__Candidatus.Phlomobacter	0.00195494	0	0	0	0	0	0.00192274	0	0.000910913	0	0.119148	0.0523092	0	0.0257079	0.0471477	0.0516912	0.0297593	0.0223567	0.211338	0.0753109	0	0.0327529	0	0	0.000230638	0	0.0394537	0	0	0.00258612	0	0	0	0	0	0	0	0	0.0440529	0	0.0189659	0.00047886	0.0634769	0.00750233	0.00440529
k__Bacteria.p__Firmicutes.c__Bacilli.o__Bacillales.f__Paenibacillaceae.g__Paenibacillus	0.00558555	0.00110448	0.00142989	0.000752806	0.00388574	0.00386859	0.00384548	0.00657186	0.0128439	0.00438487	0.00211584	0.000496607	0.354098	0.00357592	0.00377517	0.00186107	0.00218818	0.0111783	0.1403	0.00900989	0	0	0.0332631	0.000603015	0.0013377	0	0.0447648	0.102799	0	0.000827558	0.000347126	0	0	0	0.000548546	0	0	0	0	0	0.0189341	0.00442731	0.0528599	0.0183595	8.95672e-05
k__Bacteria.p__Firmicutes.c__Bacilli.o__Bacillales.f__Staphylococcaceae.g__Staphylococcus	0.0188047	0.0104263	0.00908998	0.00910211	0.0324512	0.0143076	0.0185282	0.0110967	0.058845	0.036457	0.00443004	0.00126911	0.00344415	0	0.00461409	0.0012097	0.004814	0.000864304	0	0	0.0134057	0.00270685	0.000849145	0.210117	0.0214493	0	0	0	0.0130014	0.0185166	0	0	0	0	0	0	0	0	0	0	0.012995	0.0219109	0.00206454	0.0280046	0
k__Bacteria.p__Actinobacteria.c__Actinobacteria.o__Actinomycetales.f__Micrococcaceae.g__Microbispora	0.0274623	0.0140049	0.0317639	0.0220367	0.0458937	0.0132023	0.052788	0.0138979	0.0142102	0.0248058	0.00945517	0.0089941	0.0132774	0.0118875	0.00880872	0.0176802	0.0101282	0.02155	0.00177679	0.0134169	0.00702202	0.00378959	0.00161045	0.00737018	0.016975	0	0	0	0.0036071	0.00558601	0	0	0	0	0	0	0	0	0	0	0.010575	0.0260066	0.0116975	0.00459603	0
k__Bacteria.p__Actinobacteria.c__Actinobacteria.o__Actinomycetales.f__Microbacteriaceae.g__Curtobacterium	0.0153603	0.00397614	0.0120519	0.00739118	0.0143877	0	0.0325118	0.0103426	0.00765167	0.00801804	0.0142819	0.00303482	0	0.0257079	0	0.00162844	0	0.00351484	0	0.00313387	0.010533	0.00234593	0.0334973	0	0.00285991	0.0222222	0	0.00362199	0.00134771	0.0295852	0.0485976	0.00500647	0.00820793	0.0122817	0.0369355	0.00196564	0.00703025	0.0119748	0	0.00715919	0.0102041	0.0111691	0.00513018	0.0106013	0.0139159
k__Bacteria.p__Firmicutes.c__Bacilli.o__Bacillales.f__Planococcaceae.g__Planomicrobium	0.0335133	0.00958692	0.0124604	0	0.0119723	0.0049125	0.00769096	0.00560224	0.0233194	0.00513656	0.0167945	0.0156155	0.0260058	0.0052189	0.0174497	0.028707	0.0264458	0.0475367	0.0072748	0.0267359	0	0	0.00067346	0.00683417	0.00825684	0	0	0	0	0.00444812	0	0	0	0	0	0	0	0	0	0	0.00880479	0.0114195	0.0217785	0.00202126	0
k__Bacteria.p__Proteobacteria.c__Alphaproteobacteria.o__Rhodospirillales.f__Rhodospirillaceae.g__Skermanella	0	0.00229733	0.0503524	0.00273748	0	0.00521953	0.0115364	0.00721827	0	0.00350789	0.00509125	0.00789053	0.0122292	0.00251281	0.00721476	0.0379658	0.0147546	0.030193	0.00429113	0.0111644	0	0.00225571	0.000819864	0.0364489	0.0114858	0.0142857	0	0	0.00186301	0.00351712	0	0	0	0	0	0	0	0	0	0.000696033	0.00718873	0.00828693	0.0133308	0.00706761	6.96033e-05
k__Bacteria.p__Firmicutes.c__Bacilli.o__Bacillales.__.__	0.0107987	0.00569914	0.00142989	0.00116343	0	0	0.00436986	0.0134669	0	0	0	0.00645588	0.00579016	0.00347927	0.0207215	0.0111664	0.0153173	0.0113512	0	0.0182156	0.0287265	0	0.0171879	0.00428811	0.00488952	0	0.0394537	0.024893	0.0025765	0.00413779	0	0	0	0	0	0	0	0	0	0	0.00638946	0.0036928	0.00924973	0.0126153	0
k__Bacteria.p__Firmicutes.c__Bacilli.o__Bacillales.f__Planococcaceae.__	0.0049339	0	0.00377898	0.00951273	0.00955682	0.00325453	0	0.0121741	0.00473675	0	0	0.00237268	0.00489168	0.00898811	0.0149329	0.0101428	0.00781494	0.00772112	0.000972208	0.0152776	0	0.00270685	0.0123272	0.0114573	0.0196042	0.0444444	0.0333839	0	0	0.00931002	0	0	0	0	0	0	0	0	0	0	0.0063574	0.00479478	0.00731141	0.0133234	0
k__Bacteria.p__Proteobacteria.c__Alphaproteobacteria.o__Sphingomonadales.f__Sphingomonadaceae.g__Sphingomonas	0.00549246	0.00304838	0.00449392	0.0044484	0.00430582	0.0162112	0	0.00247791	0.0158499	0	0	0.00629035	0.000898473	0	0	0.00753734	0.00143795	0.0166523	0.00170975	0.000881402	0	0.00613552	0	0	0.0209419	0	0	0	0.000951324	0.00206889	0.0487365	0	0	0.00153521	0.0574602	0	0.00426076	0	0	0	0.00584565	0.0056328	0.00354075	0.00300977	0.0111993
k__Bacteria.p__Proteobacteria.c__Alphaproteobacteria.o__Rhizobiales.f__Phyllobacteriaceae.g__Mesorhizobium	0.0172221	0.00114866	0.005311	0.0389406	0.00462088	0.0342647	0.0173047	0.0532213	0.0202223	0.0164119	0	0.00193125	0	0	0.00184564	0.000651375	0	0	0	0.00137107	0	0	0.000175685	0.00127303	0	0	0	0	0.00336927	0.0039309	0	0	0	0	0	0	0	0	0	0	0.00558041	0.0208668	0.000579933	0.000874889	0
k__Bacteria.p__Actinobacteria.c__Actinobacteria.o__Actinomycetales.f__Corynebacteriaceae.g__Corynebacterium	0.0154534	0.00322509	0.00755796	0.00540651	0.02657	0.016334	0.0129348	0.0156216	0.0184004	0.00927086	0.00119016	0.00673178	0.0072377	0.00289939	0.000755034	0.00884009	0.00643951	0.0122155	0.000469342	0.00284007	0.00287265	0.000360913	0	0.00375209	0.0147608	0.0190476	0	0	0.000951324	0	0	0	0	0	0	0	0	0	0	0	0.00555347	0.0130775	0.00496186	0.00417454	0
k__Bacteria.p__Firmicutes.c__Clostridia.o__Clostridiales.f__Peptostreptococcaceae.g__	0.00977472	0.00313673	0.00480033	0.00656994	0.0078765	0.00190359	0.00402028	0.00667959	0.0093824	0.00714107	0.00178524	0.00518678	0.008236	0.00811829	0.00755034	0.00995673	0.0116912	0.0146356	0.00110631	0.00852022	0.00797957	0.0267076	0.00102483	0.00502513	0.0085336	0.0174603	0	0.0021732	0.00368638	0.00631013	0	0	0	0	0.000548546	0	0.000852152	0.00105042	0	0.00159093	0.00552536	0.00612851	0.00767866	0.00789007	0.000404205
k__Bacteria.p__Actinobacteria.c__Actinobacteria.o__Actinomycetales.f__Streptomycetaceae.g__Streptomyces	0.00102402	0	0.0029619	0	0	0	0	0.000646412	0	0	0.00224808	0.00347625	0.00464211	0.0027061	0.154279	0	0.00143795	0.0031115	0	0.0281069	0	0	0	0	0	0	0.00455235	0.000856108	0	0	0	0	0	0	0	0	0	0	0	0	0.00525121	0.000463233	0.0200007	0.000540846	0
k__Bacteria.p__Actinobacteria.c__Actinobacteria.o__Actinomycetales.f__Geodermatophilaceae.g__Geodermatophilus	0.00586483	0.000883587	0	0.00547495	0.00304558	0.00350015	0.0167803	0.00592545	0	0.00513656	0	0.0180985	0.0134272	0.00512226	0.00897651	0.0286605	0.0146296	0.0434457	0.00221261	0.0204681	0	0	0	0	0.0018451	0	0	0	0.000475662	0	0	0	0	0	0	0	0	0	0	0	0.00509933	0.00466114	0.0155041	0.000232077	0
k__Bacteria.p__Actinobacteria.c__Actinobacteria.o__Actinomycetales.f__Micrococcaceae.__	0.00297896	0.00159046	0.00480033	0	0.00378072	0	0.158888	0	0	0	0	0	0.0178696	0	0	0	0	0	0	0	0	0	0	0	0.00332119	0	0	0	0	0	0	0	0	0	0	0	0	0	0	0	0.00483074	0.0172039	0.00178696	0.000332119	0
k__Bacteria.p__Firmicutes.c__Clostridia.o__Clostridiales.f__Clostridiaceae.g__Clostridium	0.00763359	0.00291584	0.0107241	0.00561183	0.00798152	0.00049125	0.00227233	0.0121741	0.00464566	0.00914558	0.0019836	0.00408321	0.00883498	0.0183628	0.00427852	0.00646722	0.00919037	0.0139441	0.00107278	0.00274214	0.00574529	0.00270685	0	0.00643216	0.00927165	0	0	0	0.00245759	0.00755146	0	0	0	0.0048935	0.000182849	0	0.00415424	0	0	0.00308243	0.00452584	0.00635958	0.00709598	0.0034165	0.0012313
k__Bacteria.p__Proteobacteria.c__Betaproteobacteria.o__Burkholderiales.f__Comamonadaceae.__	0.00167567	0.00331345	0.0172607	0.00663838	0.00084016	0.0599939	0.00576822	0.00215471	0.0145746	0.0223002	0	0.00253821	0.00414296	0.00183628	0.00360738	0.00525753	0.00100031	0.00599251	0.000569915	0	0	0	0	0	0.00226025	0	0	0.00125124	0.00162518	0.00155167	0	0.00897713	0	0	0.000868532	0	0.0022369	0	0	0	0.0044559	0.013452	0.00249451	0.000668834	0.00120826
k__Bacteria.p__Firmicutes.c__Bacilli.o__Turicibacterales.f__Turicibacteraceae.g__Turicibacter	0.0281139	0.0096311	0.00786436	0.00787024	0.0135476	0.00049125	0	0	0.00783385	0.0076422	0.00284316	0.00424874	0.00499151	0.0111143	0.00830537	0.00525753	0.0133167	0.0123884	0.00120688	0.00626775	0.00702202	0.00225571	0.000263528	0.00301507	0.00447438	0	0	0	0.0020612	0	0	0	0	0	0	0	0	0	0	0.0032813	0.0043827	0.00829945	0.00699403	0.00190919	0.00032813
k__Bacteria.p__Actinobacteria.c__Actinobacteria.o__Actinomycetales.f__Geodermatophilaceae.g__Modestobacter	0.00549246	0.00229733	0.0115412	0.0044484	0.005251	0.00503531	0.018703	0.00247791	0.00455456	0.00526184	0.00178524	0.0051316	0.0148747	0	0.010151	0.0141907	0.0137543	0.0159032	0.00449227	0.00607188	0	0	0	0	0.00156834	0	0	0	0	0.00724113	0	0	0	0	0	0	0	0	0	0	0.00400568	0.0065063	0.00863549	0.000880947	0
k__Bacteria.p__Proteobacteria.c__Alphaproteobacteria.o__Caulobacterales.f__Caulobacteraceae.g__Brevundimonas	0.00232731	0.00101613	0.00112348	0	0.0031506	0.0544673	0.00611781	0.0161603	0.0214975	0.0165372	0.00138852	0	0	0.000773171	0	0.00125622	0	0	0.000201147	0	0	0	0	0.00040201	0.000553531	0.0190476	0	0	0	0	0	0	0	0	0	0	0	0	0	0	0.0036505	0.0122398	0.000361906	0.00200032	0
k__Bacteria.p__Actinobacteria.c__Actinobacteria.o__Actinomycetales.f__Geodermatophilaceae.g__	0.00316515	0	0.0235931	0.00273748	0.0063012	0.000614062	0.00436986	0	0	0.00751691	0.0029754	0.0066766	0.00728761	0.00386586	0.00444631	0.00809566	0.0076899	0.0187842	0.00177679	0.00705122	0	0.00198502	0.000644179	0.00268007	0.00784169	0	0.0060698	0	0.0010306	0.0039309	0	0	0	0	0	0	0	0	0	0	0.00352824	0.00482978	0.00686496	0.00241823	0
k__Bacteria.p__Proteobacteria.c__Betaproteobacteria.o__Burkholderiales.f__Oxalobacteraceae.__	0.00232731	0	0	0.00198467	0	0.0211851	0.0330362	0.0131437	0.011933	0.00839389	0.00178524	0.00402803	0.00249576	0.00260945	0	0.000837482	0.00456393	0.00386056	0.000838111	0	0.00287265	0.000631598	0	0	0.00544305	0	0	0	0	0.00599979	0.00822688	0	0	0	0	0	0	0	0	0	0.00340491	0.00920039	0.00210186	0.00149471	0.000822688
k__Bacteria.p__Proteobacteria.c__Gammaproteobacteria.o__Pseudomonadales.f__Pseudomonadaceae.__	0.000558555	0.00357853	0	0	0	0	0	0	0.00154855	0	0	0	0	0	0	0	0.00175055	0	0	0	0	0	0	0	0	0.0126984	0	0	0	0	0.00343655	0.00871817	0.0112596	0.00518135	0.00662827	0.00313046	0.00404772	0.00420168	0.0167401	0.0425574	0.0031509	0.000568564	0.000175055	0.00126984	0.0105901
k__Bacteria.p__Proteobacteria.c__Alphaproteobacteria.o__Rhizobiales.f__Methylobacteriaceae.g__Methylobacterium	0.00726122	0.000485973	0.0149117	0.00568026	0.00598614	0.00350015	0	0.00872657	0	0.00388374	0	0	0.00184686	0	0	0	0	0	0	0	0	0	0	0.000737018	0.00359795	0	0.0128983	0	0.000277469	0.001862	0.0046862	0	0.00557719	0.00211092	0.0349241	0	0	0.00189076	0	0.0011932	0.00305094	0.00504357	0.000184686	0.00193728	0.00503824
k__Bacteria.p__Proteobacteria.__.__.__.__	0	0.000530152	0.000919212	0.000479058	0.00241546	0	0.00174795	0	0	0.000876973	0	0	0	0.00676525	0	0.000232634	0.000437637	0	0	0	0.00127673	0.00198502	0.000146404	0.00221105	0.0450205	0	0	0	0.000475662	0.000724113	0.00399195	0.00112214	0.00547196	0.0204375	0.00982812	0	0.00106519	0.00105042	0.00264317	0.00129263	0.00282867	0.00069688	0.000743552	0.00518395	0.00469031
k__Bacteria.p__Firmicutes.c__Bacilli.o__Bacillales.f__Bacillaceae.__	0.00921616	0.000883587	0.00224696	0.000615932	0.00609116	0	0.0033211	0.0163758	0	0.0199198	0	0.00573856	0	0	0	0.000325687	0.00118787	0.00178623	0	0.00244834	0	0.0157899	0.000497775	0.00335008	0.00622723	0	0	0	0.00321072	0.00672391	0	0	0	0	0	0	0	0	0	0	0.00264892	0.00586705	0.00114867	0.00357997	0
k__Bacteria.p__Bacteroidetes.c__Cytophagia.o__Cytophagales.f__Cytophagaceae.g__Hymenobacter	0	0	0.00326831	0	0.0010502	0	0	0	0	0.00300676	0	0.000606964	0.000499151	0	0.000671141	0.000279161	0.000750234	0.00207433	0	0	0	0	0	0	0.00193736	0	0	0	0	0.00124134	0.0452652	0	0	0	0.0427866	0	0	0	0	0.000596599	0.00260083	0.000732527	0.000488098	0.00031787	0.00886484
k__Bacteria.p__Proteobacteria.c__Alphaproteobacteria.o__Rhizobiales.f__Rhizobiaceae.g__Agrobacterium	0.00437535	0.00304838	0.00439179	0.00294279	0.00241546	0.041572	0.00262192	0.0107735	0.00510111	0	0	0.000441428	0	0.00241616	0	0.000977062	0.00143795	0	0	0.000587602	0	0.00135342	0	0.00227806	0.00124544	0	0	0	0	0.00175856	0	0.000431593	0	0	0.00137137	0	0	0	0	0.00318186	0.00236807	0.00772423	0.00058602	0.000663549	0.000498482
k__Bacteria.p__Actinobacteria.c__Actinobacteria.o__Actinomycetales.f__Cellulomonadaceae.g__Cellulomonas	0	0	0.00408539	0	0.00430582	0.0321154	0	0	0.00173073	0.00714107	0.0026448	0.00193125	0.00159728	0.00260945	0.00310403	0.00530405	0.00475148	0.0112936	0.0012404	0.00391734	0	0	0	0	0.00359795	0	0	0	0	0.00258612	0	0	0	0	0	0	0	0	0	0	0.0023489	0.00493784	0.00383937	0.000618407	0
k__Bacteria.p__Proteobacteria.c__Gammaproteobacteria.o__Legionellales.f__Coxiellaceae.g__Rickettsiella	0	0	0	0	0	0	0	0	0	0	0	0	0	0	0	0	0	0	0	0	0	0	0	0	0.002168	0	0	0	0	0.0895831	0	0	0	0	0	0	0	0	0	0	0.00229378	0	0	0.00917511	0
k__Bacteria.p__Firmicutes.c__Clostridia.o__Clostridiales.f__Clostridiaceae.g__	0.00381679	0	0.00142989	0.00136874	0.00168032	0	0	0	0.00391692	0.00613881	0.00105792	0.000938035	0.00129779	0.00183628	0	0.00158191	0.00118787	0.00201671	0	0.00156694	0.00734121	0.00288731	0.000644179	0	0.00793394	0	0	0.000856108	0.00174409	0.00951691	0.000694252	0	0.000841839	0	0.000639971	0.00116482	0.0155518	0	0.00881057	0.00278413	0.00228115	0.00183515	0.00114835	0.00309238	0.00304874
k__Bacteria.p__Actinobacteria.c__Actinobacteria.o__Actinomycetales.f__Dietziaceae.g__Dietzia	0.00512009	0	0.00173629	0.00232686	0.00661626	0.00184219	0.0066422	0.00290886	0	0.00175395	0.00476064	0.00182089	0.00608965	0.0027061	0.0022651	0.00516447	0.00675211	0.00720254	0.00100573	0.00293801	0.00319183	0	0.00067346	0.00221105	0.00631948	0	0	0.000724399	0.0010306	0.00196545	0	0	0	0	0	0	0	0	0	0	0.0021442	0.00289467	0.00407052	0.00161163	0
k__Bacteria.p__Actinobacteria.c__Actinobacteria.o__Actinomycetales.f__Micrococcaceae.g__Citricoccus	0.00195494	0	0	0	0	0.00386859	0	0	0	0	0.00337212	0.00364178	0.00983328	0.00492897	0.00469799	0.00967757	0.00856518	0.0172861	0.00382178	0.00705122	0	0	0	0	0.0026754	0	0	0	0.0010306	0	0	0	0	0	0	0	0	0	0	0	0.00206014	0.000582353	0.0072876	0.0003706	0
k__Bacteria.p__Proteobacteria.c__Deltaproteobacteria.o__Myxococcales.f__Cystobacterineae.g__	0	0	0.00418752	0.00246373	0	0	0	0.00204697	0	0.0107742	0	0.00827678	0.00169711	0.00135305	0	0.000930536	0.00500156	0.000460962	0	0	0	0	0	0	0.00382859	0	0	0	0	0.000310334	0.011108	0	0.00536673	0.00364613	0.0170506	0	0.000319557	0.00105042	0	0.000894899	0.00201919	0.00194725	0.001772	0.000413892	0.00394364
k__Bacteria.p__Actinobacteria.c__Actinobacteria.o__Actinomycetales.f__Geodermatophilaceae.g__Blastococcus	0.00577174	0.00203225	0.00694515	0.00280591	0.00535602	0.00828984	0.00873973	0.00624865	0.00227728	0.00776748	0.000991801	0.000772499	0.00199661	0	0	0.00348951	0	0.00259291	0	0	0.00766039	0	0	0	0.00115319	0	0	0.000790254	0	0	0	0	0	0	0	0	0	0	0	0	0.00189203	0.00562341	0.000984333	0.000960383	0
k__Bacteria.p__Bacteroidetes.c__Flavobacteriia.o__Flavobacteriales.f__.Weeksellaceae..g__Chryseobacterium	0.00167567	0	0	0.000410621	0	0.00257906	0.000524384	0.00140056	0.000910913	0	0	0.000662142	0.00149745	0	0	0.000604848	0.00187559	0.00201671	0	0.000195867	0.0092563	0.00198502	0	0.00234506	0.00202961	0.0174603	0	0.000460981	0	0.00548257	0.0134685	0.000517911	0	0.000959509	0.00319985	0.00123762	0.000852152	0	0	0.00139207	0.00187503	0.00075012	0.000685261	0.00390199	0.00216276
k__Bacteria.p__Proteobacteria.c__Gammaproteobacteria.o__Xanthomonadales.f__Xanthomonadaceae.g__Stenotrophomonas	0	0	0	0.00177936	0.00189036	0.00417562	0.000524384	0.0106658	0.0115686	0.0041343	0	0.00171053	0	0	0.00402685	0	0.00106283	0.0031115	0	0	0.00797957	0.00315799	0.000175685	0.00549414	0.00276765	0	0	0.000329272	0.000594577	0.00403434	0	0	0	0	0.00196562	0	0.000958671	0	0	0	0.00180269	0.00347384	0.000991171	0.00245332	0.000292429
k__Bacteria.p__Firmicutes.c__Clostridia.o__Clostridiales.f__.Tissierellaceae..g__Anaerococcus	0.00344442	0.00101613	0.0109284	0.00985491	0.00882168	0.000552656	0.00104877	0.00290886	0.011022	0.013781	0	0	0	0	0.000755034	0	0.000562676	0.000288101	0	0	0	0	0	0.000536013	0	0	0	0	0	0	0	0	0	0	0	0	0	0	0	0	0.00163802	0.00633789	0.000160581	5.36013e-05	0
k__Bacteria.p__Proteobacteria.c__Alphaproteobacteria.o__Rhizobiales.f__Bradyrhizobiaceae.g__Balneimonas	0	0.00123702	0	0	0	0.00429843	0	0.00118509	0	0	0.00337212	0.00584892	0.00324448	0.00212622	0.00394295	0.0101894	0.00143795	0.0154999	0.00140803	0.00636568	0	0.00117297	0	0	0.00373633	0	0	0	0	0	0	0	0	0	0	0	0	0	0	0	0.00162664	0.000672055	0.00534356	0.00049093	0
k__Bacteria.p__Proteobacteria.c__Gammaproteobacteria.o__Pseudomonadales.f__Moraxellaceae.g__Enhydrobacter	0.0174083	0.00203225	0	0.00882836	0.0183785	0.00171937	0.00122356	0.00344753	0.00491893	0.00425958	0	0.000441428	0	0	0	0	0	0	0	0	0	0	0	0	0.000230638	0	0	0	0.000198192	0.000620668	0	0	0	0	0	0	0	0	0	0	0.00159268	0.00622164	4.41428e-05	0.00010495	0
k__Bacteria.p__Firmicutes.c__Bacilli.o__Lactobacillales.f__Enterococcaceae.g__Enterococcus	0	0	0	0	0	0	0	0	0	0	0.000859561	0.000551785	0	0.0012564	0.00251678	0	0	0	0	0	0	0.0283317	0	0.0237186	0	0	0	0	0.00198192	0	0	0	0	0	0	0	0	0	0	0	0.00148042	0	0.000518453	0.00540322	0
k__Bacteria.p__Proteobacteria.c__Deltaproteobacteria.o__Myxococcales.f__Myxococcaceae.g__Myxococcus	0	0	0	0.00109499	0.00042008	0.00110531	0	0	0.0133904	0.00238036	0	0	0	0.00550884	0	0.0137254	0.00131291	0.00363008	0	0.00352561	0	0	0.000468494	0	0	0.0111111	0	0	0	0.00144823	0	0	0	0	0	0	0	0	0	0	0.00147805	0.00183912	0.00277028	0.00130278	0
k__Bacteria.p__Proteobacteria.c__Alphaproteobacteria.o__Rhizobiales.f__Hyphomicrobiaceae.g__Devosia	0.00595792	0.000751049	0.00163415	0.00116343	0.0031506	0.00878109	0	0.00958845	0	0.00626409	0	0	0.00214635	0.00202957	0.00285235	0.0020937	0.00168803	0.00334198	0.000502866	0	0	0	0	0	0.00179898	0	0	0	0	0.001862	0	0	0	0	0	0	0	0	0	0	0.00139017	0.00372908	0.00146548	0.000366098	0
k__Bacteria.p__Actinobacteria.c__Actinobacteria.o__Actinomycetales.f__Kineosporiaceae.g__Kineococcus	0	0	0.00490246	0	0.00462088	0.0111145	0	0.00118509	0	0	0	0.00115875	0.00184686	0	0	0.000697902	0	0.000633823	0	0	0	0.00117297	0	0.00167504	0.00415148	0	0	0	0	0.00113789	0.00291586	0	0.0112596	0.00182307	0.00173706	0	0	0.00357143	0	0	0.00139012	0.0021823	0.000433733	0.000813739	0.0021307
k__Bacteria.p__Proteobacteria.c__Deltaproteobacteria.o__Myxococcales.f__Cystobacteraceae.g__Cystobacter	0	0	0	0.00821243	0	0	0	0	0.0270541	0	0.00105792	0	0	0	0	0.00251245	0.00487652	0	0	0	0.00478774	0.000721826	0.000322089	0.00113903	0.000876424	0	0	0	0.000713493	0.000620668	0	0	0	0	0	0	0	0	0	0	0.00132237	0.00352665	0.000844689	0.000918127	0
k__Bacteria.p__Proteobacteria.c__Alphaproteobacteria.o__Sphingomonadales.f__Sphingomonadaceae.g__Kaistobacter	0.00465463	0.00136956	0.00183842	0.00198467	0	0.00429843	0	0	0.00227728	0	0	0	0.0016472	0.00115976	0.00377517	0.00153538	0.0022507	0.00610775	0	0	0.00989467	0	0.00111267	0.00100503	0.00115319	0	0	0	0.000990962	0.00517223	0	0	0	0	0	0	0	0	0	0	0.00130569	0.0016423	0.0016476	0.00193288	0
k__Bacteria.p__Actinobacteria.c__Actinobacteria.o__Actinomycetales.f__Micromonosporaceae.g__Actinoplanes	0	0.0258008	0	0	0	0.00147375	0	0	0	0.00187923	0	0.00182089	0.00244584	0	0.00310403	0.0019076	0	0.00288101	0	0.00362354	0	0	0	0	0.00456663	0	0	0	0	0.00113789	0	0	0	0	0	0	0	0	0	0	0.00126603	0.00291537	0.00157829	0.000570452	0
k__Bacteria.p__Firmicutes.c__Bacilli.o__Bacillales.f__Alicyclobacillaceae.g__Alicyclobacillus	0.00325824	0	0	0	0	0	0	0.000538677	0.00264165	0.00175395	0	0	0.000598982	0	0	0.00488531	0.00531416	0.0101412	0	0.00332974	0	0	0	0	0.000876424	0	0	0	0.000396385	0.0132409	0	0	0	0	0	0	0	0	0	0	0.00117439	0.000819251	0.00242694	0.00145137	0
k__Bacteria.p__Firmicutes.c__Clostridia.o__Clostridiales.f__Peptostreptococcaceae.__	0.00176876	0.00309256	0.00428965	0	0	0	0	0	0.00592093	0.00112754	0	0.00132428	0.00214635	0.00164299	0.00201342	0.00265203	0.0031885	0.00265053	0.000536391	0.000881402	0.0019151	0.00144365	0	0.00241206	0.00304442	0	0	0	0.000951324	0.00258612	0	0	0	0	0	0	0	0	0	0	0.0011397	0.00161994	0.00170359	0.00123527	0
k__Bacteria.p__Cyanobacteria.c__Oscillatoriophycideae.o__Chroococcales.f__Xenococcaceae.g__	0.00344442	0.00207643	0	0	0.00283554	0	0	0	0	0	0	0.000331071	0.000349406	0	0	0	0.000375117	0	0	0	0	0	0	0	0	0	0	0	7.93e-05	0.0342402	0	0	0	0	0	0	0	0	0	0	0.00109329	0.000835639	0.000105559	0.00343195	0
k__Bacteria.p__Firmicutes.c__Bacilli.o__Bacillales.f__Planococcaceae.g__Lysinibacillus	0.00204804	0	0	0	0.00283554	0	0	0	0.00191292	0	0	0.000993213	0	0.0120808	0.0104866	0.00162844	0.00243826	0.00224719	0	0	0	0	0	0.00194305	0.00198349	0	0	0	0.00210084	0	0	0	0	0	0	0	0	0	0	0	0.00106746	0.000679649	0.00298745	0.000602737	0
k__Bacteria.p__Firmicutes.c__Bacilli.o__Bacillales.f__Bacillaceae.g__Terribacillus	0.00074474	0	0	0	0	0	0	0	0	0.00150338	0.00449616	0.00502124	0.00843566	0	0	0.000884009	0.00306346	0	0	0	0	0	0.00395292	0	0	0	0	0.00974646	0.000356746	0	0	0	0	0	0	0	0	0	0	0	0.000955119	0.000224812	0.00219005	0.00140561	0
k__Bacteria.p__Actinobacteria.c__Actinobacteria.o__Actinomycetales.f__Pseudonocardiaceae.g__Pseudonocardia	0.00269968	0	0	0	0	0	0	0.000969619	0	0	0	0.00347625	0.00224618	0	0.00209732	0.00595543	0.00268834	0.00668395	0.000670488	0.00225247	0	0	0	0.000737018	0.00396697	0	0	0	0.000872047	0.00279301	0	0	0	0	0	0	0	0	0	0	0.000952719	0.00036693	0.00260704	0.000836905	0
k__Bacteria.p__Proteobacteria.c__Alphaproteobacteria.o__Rhizobiales.f__Methylobacteriaceae.g__	0.0013033	0.000795229	0.00173629	0	0	0.00939515	0	0	0.0165786	0.00263092	0	0	0.00144754	0	0	0	0	0.00115241	0	0	0	0	0	0	0	0	0	0	0	0	0.000312413	0	0	0	0.000959956	0	0	0	0	0	0.000907795	0.00324395	0.000259994	0	0.000127237
k__Bacteria.p__Actinobacteria.c__Actinobacteria.o__Actinomycetales.f__Yaniellaceae.g__Yaniella	0	0.000883587	0	0.00088968	0.00147028	0	0	0	0	0	0	0.00270375	0.00399321	0.00608872	0.000922819	0.00358256	0.00693967	0.00697205	0.000905159	0	0	0	0	0.00040201	0	0	0	0	0	0	0	0	0	0	0	0	0	0	0	0	0.000893837	0.000324355	0.00321079	4.0201e-05	0
k__Bacteria.p__Proteobacteria.c__Deltaproteobacteria.o__Myxococcales.f__Cystobacteraceae.__	0	0	0	0	0	0	0	0	0.00255056	0	0	0.0028141	0.00534092	0	0	0.00241939	0.0051266	0.0135408	0	0	0	0	0	0	0	0	0	0	0	0.00382745	0	0	0	0	0	0	0	0	0	0	0.000890495	0.000255056	0.00292418	0.000382745	0
k__Bacteria.p__Firmicutes.c__Clostridia.o__Clostridiales.f__Peptostreptococcaceae.g__.Clostridium.	0.00242041	0.0012812	0	0.00205311	0.00199538	0	0	0.00290886	0.00154855	0	0	0.00132428	0.00114805	0.00183628	0.00151007	0.00125622	0.00187559	0.00121003	0	0.00166487	0	0.0012632	0.000380651	0.00180905	0.00152221	0	0.00227618	0	0.000594577	0.00227578	0	0	0	0	0	0	0	0	0	0	0.000853863	0.00122075	0.00118254	0.00101216	0
k__Bacteria.p__Proteobacteria.c__Alphaproteobacteria.o__Rhodospirillales.f__Acetobacteraceae.g__Roseomonas	0	0	0.00367685	0.00109499	0	0.0059564	0	0.00172377	0.00291492	0.00601353	0	0.00160018	0	0	0	0.00162844	0.00237574	0.00144051	0	0	0	0	0	0	0.000507403	0	0	0	0	0.00372401	0	0	0	0	0	0	0	0	0	0	0.000816418	0.00213805	0.000704486	0.000423141	0
k__Bacteria.p__Proteobacteria.c__Alphaproteobacteria.o__Rhodospirillales.f__Acetobacteraceae.g__Swaminathania	0	0	0	0	0	0	0	0	0	0	0.00952129	0	0	0	0	0.0200996	0	0	0	0	0	0	0	0	0	0	0	0	0	0	0	0	0	0.00115141	0	0	0	0	0	0.000994332	0.000794165	0	0.00296209	0	0.000214574
k__Bacteria.p__Bacteroidetes.c__Bacteroidia.o__Bacteroidales.f__Bacteroidaceae.g__Bacteroides	0.0313722	0.000265076	0	0	0	0	0	0	0	0	0	0	0	0	0	0	0	0	0	0	0	0	0	0	0	0	0	0	0	0	0	0	0	0	0	0	0	0	0	0	0.000790931	0.00316373	0	0	0
k__Bacteria.p__Proteobacteria.c__Gammaproteobacteria.o__Enterobacteriales.f__Enterobacteriaceae.g__Serratia	0.00465463	0.00101613	0	0	0.0026255	0.00147375	0	0	0.0041902	0	0	0	0	0	0	0	0	0	0	0	0	0.00315799	0	0	0	0	0	0	0	0.00424123	0	0	0	0	0.00425123	0	0	0	0	0.00427563	0.000747157	0.00139602	0	0.000739922	0.000852686
k__Bacteria.p__Proteobacteria.c__Deltaproteobacteria.o__Myxococcales.f__.g__	0	0	0	0.000752806	0	0.0144305	0.00104877	0	0	0	0	0.000220714	0.00219627	0.000386585	0	0.00176802	0.00106283	0.00391818	0	0.000685535	0	0	0	0	0.002168	0	0	0	0	0.00103445	0	0	0	0	0	0	0	0	0	0	0.000741815	0.0016232	0.00102381	0.000320244	0
k__Bacteria.p__Bacteroidetes.c__Flavobacteriia.o__Flavobacteriales.f__Flavobacteriaceae.g__Salinimicrobium	0.000837833	0.000574332	0	0	0.010712	0.000921093	0	0	0	0.00100226	0	0	0.00174703	0.00154634	0	0.000790955	0.00281338	0.00270815	0.000704013	0.00156694	0.000957549	0	0	0.000536013	0.000507403	0	0	0	0.000396385	0	0	0	0	0	0	0	0	0	0	0	0.000708043	0.00140475	0.00118768	0.000239735	0
k__Bacteria.p__Proteobacteria.c__Deltaproteobacteria.o__Spirobacillales.f__.g__	0.00102402	0.000574332	0.00132775	0	0.00115522	0	0	0.00570998	0	0.00112754	0.000462841	0	0.00249576	0	0.00209732	0.00158191	0.000937793	0.00581965	0.00030172	0.00303594	0	0	0	0	0	0	0	0	0	0	0	0	0	0	0	0	0	0	0	0	0.000691294	0.00109188	0.00167329	0	0
k__Bacteria.p__Proteobacteria.c__Betaproteobacteria.o__Burkholderiales.__.__	0	0	0	0	0.00913674	0.013755	0	0	0	0	0	0	0	0	0	0	0	0	0	0.00430908	0	0	0	0	0	0	0	0	0	0	0	0	0	0	0	0	0	0	0	0	0.00068002	0.00228917	0.000430908	0	0
k__Bacteria.p__Actinobacteria.c__Actinobacteria.o__Actinomycetales.f__Kineosporiaceae.g__	0.00195494	0.000751049	0	0	0	0	0.00279671	0.00118509	0	0	0	0	0.00419287	0.00154634	0	0.00539711	0.00218818	0.00443676	0	0	0	0	0	0	0.00235251	0	0	0	0	0	0	0	0	0	0	0	0	0	0	0	0.000670039	0.000668779	0.00177613	0.000235251	0
k__Bacteria.p__Proteobacteria.c__Deltaproteobacteria.o__Myxococcales.f__Polyangiaceae.g__Sorangium	0	0	0.00173629	0	0	0	0.0115364	0	0.00337038	0	0.00019836	0	0	0.00183628	0	0	0.00156299	0.000979545	0	0.00274214	0	0	0	0	0.000415148	0	0	0	0	0.001862	0	0	0	0	0.000228561	0	0	0	0	0	0.000661703	0.00166431	0.000731931	0.000227715	2.28561e-05
k__Bacteria.p__Bacteroidetes.c__.Saprospirae..o__.Saprospirales..f__Chitinophagaceae.g__	0	0	0.00112348	0	0	0.00239484	0	0.00323206	0	0.0013781	0.000661201	0.00275893	0.000299491	0	0.000922819	0.0020937	0.00356361	0.00414866	0.000368769	0.000783469	0.00127673	0	0	0.00107203	0	0	0	0	0	0	0	0	0	0	0	0	0	0	0	0	0.000651947	0.000812849	0.00156007	0.000234876	0
k__Bacteria.p__Bacteroidetes.c__.Saprospirae..o__.Saprospirales..f__Chitinophagaceae.g__Flavisolibacter	0.0013033	0.000485973	0	0	0.0005251	0.000859687	0	0.00258565	0.00163964	0	0	0.00242785	0.00129779	0	0	0.00255897	0.00331353	0.0033996	0	0.00107727	0	0	0	0	0.00221412	0	0	0	0	0.00134478	0	0	0	0	0	0	0	0	0	0	0.000625832	0.000739935	0.0014075	0.000355891	0
k__Bacteria.p__Firmicutes.c__Bacilli.o__Lactobacillales.__.__	0	0	0	0	0	0	0	0	0	0	0	0	0	0	0	0	0	0	0	0	0	0.0247225	0	0	0	0	0	0	0	0	0	0	0	0	0	0	0	0	0	0	0.000618064	0	0	0.00247225	0
k__Bacteria.p__Firmicutes.c__Clostridia.o__Clostridiales.f__.Tissierellaceae..g__Peptoniphilus	0.00167567	0.000618511	0.005311	0.00266904	0.00766646	0	0.00174795	0.00118509	0.00072873	0.00150338	0	0.000331071	0	0	0.000419463	0	0	0	0	0	0	0	0	0	0	0	0	0	0	0	0	0	0	0	0	0	0	0	0	0	0.000596409	0.00231058	7.50534e-05	0	0
k__Bacteria.p__Proteobacteria.c__Alphaproteobacteria.o__Rickettsiales.f__Rickettsiaceae.g__Wolbachia	0.0012102	0	0	0.000479058	0	0	0	0	0.00236837	0.00175395	0	0	0	0	0	0	0	0	0	0	0.00478774	0	0	0	0	0.0126984	0	0	0	0	0	0	0	0	0	0	0	0	0	0	0.000582443	0.000581158	0	0.00174862	0
k__Bacteria.p__Firmicutes.c__Bacilli.o__Bacillales.f__Staphylococcaceae.g__Salinicoccus	0.00316515	0	0	0	0	0	0	0.00204697	0.00118419	0	0	0.00143464	0.00254567	0.00202957	0	0.00223328	0.00118787	0.00432152	0.000536391	0.00127314	0	0	0	0	0.000922552	0	0	0	0	0	0	0	0	0	0	0	0	0	0	0	0.000572024	0.000639631	0.00155621	9.22552e-05	0
k__Bacteria.p__Tenericutes.c__Mollicutes.o__Entomoplasmatales.f__.g__	0	0	0	0	0	0	0	0	0	0	0	0	0	0	0	0	0	0	0	0	0.00797957	0	0	0	0	0.0142857	0	0	0	0	0	0	0	0	0	0	0	0	0	0	0.000556632	0	0	0.00222653	0
k__Bacteria.p__Proteobacteria.c__Alphaproteobacteria.o__Sphingomonadales.f__Sphingomonadaceae.g__Sphingobium	0.00735431	0.0012812	0	0.00410621	0.00913674	0	0	0	0	0	0	0	0	0	0	0	0	0	0	0	0	0	0	0	0	0	0	0	0	0	0	0	0	0	0	0	0	0	0	0	0.000546962	0.00218785	0	0	0
k__Bacteria.p__Proteobacteria.c__Betaproteobacteria.o__Burkholderiales.f__Alcaligenaceae.g__Achromobacter	0.00074474	0	0	0	0.0010502	0.0109303	0.00157315	0.000969619	0.00455456	0.00100226	0	0.000496607	0	0	0	0	0	0	0	0	0	0	0	0	0.000553531	0	0	0	0	0	0	0	0	0	0	0	0	0	0	0	0.000546874	0.00208248	4.96607e-05	5.53531e-05	0
k__Bacteria.p__Actinobacteria.c__Actinobacteria.o__Actinomycetales.f__Nocardioidaceae.g__Nocardioides	0	0.000839408	0	0	0.0036757	0.00165797	0.00524384	0	0	0	0.00152076	0	0	0	0	0	0.000875274	0	0	0	0	0	0	0.00113903	0.00442825	0	0	0	0	0.00237923	0	0	0	0	0	0	0	0	0	0	0.000543986	0.00114169	0.000239604	0.000794651	0
k__Bacteria.p__Proteobacteria.c__Alphaproteobacteria.o__Rhodobacterales.f__Rhodobacteraceae.g__Paracoccus	0	0	0	0	0	0	0	0	0.00072873	0	0	0.00165536	0	0	0	0.00442004	0	0	0	0.00411321	0	0	0	0.00134003	0.00166059	0	0	0	0	0.00755146	0	0	0	0	0	0	0	0	0	0	0.000536736	7.2873e-05	0.00101886	0.00105521	0
k__Bacteria.p__Firmicutes.c__Bacilli.o__Lactobacillales.f__Enterococcaceae.g__Vagococcus	0	0	0	0	0	0	0	0	0	0	0	0	0	0	0	0	0	0	0	0	0	0	0	0.0214405	0	0	0	0	0	0	0	0	0	0	0	0	0	0	0	0	0.000536013	0	0	0.00214405	0
k__Bacteria.p__Proteobacteria.c__Betaproteobacteria.o__Burkholderiales.f__Oxalobacteraceae.g__Herbaspirillum	0	0	0	0	0	0.000736874	0	0.00463262	0.00455456	0.00538712	0	0	0	0	0	0	0	0.000749064	0	0	0	0	0	0.000871022	0.000738041	0	0	0	0	0	0	0	0	0	0.000777107	0	0.000852152	0	0	0	0.000482464	0.00153112	7.49064e-05	0.000160906	0.000162926
k__Bacteria.p__Firmicutes.c__Clostridia.o__Clostridiales.f__.Tissierellaceae..g__Finegoldia	0.00186185	0	0.00571954	0	0.00136526	0.00571078	0	0	0.00236837	0.000751691	0	0.000110357	0.000449236	0	0	0.000325687	0	0	0	0	0	0	0	0	0	0	0	0	0	0.000620668	0	0	0	0	0	0	0	0	0	0	0.000482086	0.00177775	8.8528e-05	6.20668e-05	0
k__Bacteria.p__Proteobacteria.c__Gammaproteobacteria.o__Xanthomonadales.f__Sinobacteraceae.g__Steroidobacter	0.000651648	0	0	0.000479058	0	0	0.00279671	0	0	0.00338261	0	0	0	0	0.00209732	0.0013958	0.000875274	0.00236243	0.000201147	0.00186074	0	0	0.000175685	0	0.00106094	0	0	0	0.000277469	0.00144823	0	0	0	0	0	0	0	0	0	0	0.000476626	0.000731003	0.000879271	0.000296231	0
k__Bacteria.p__Proteobacteria.c__Alphaproteobacteria.o__Rhizobiales.f__Aurantimonadaceae.g__	0.00139639	0	0	0.00164249	0	0.00178078	0	0.00290886	0.00236837	0.00476071	0	0.000772499	0	0	0	0	0	0	0	0	0	0	0	0	0.00129157	0	0	0	0	0	0	0	0	0	0.000777107	0	0.000639114	0	0	0	0.000458447	0.00148576	7.72499e-05	0.000129157	0.000141622
k__Bacteria.p__Bacteroidetes.c__Cytophagia.o__Cytophagales.f__Cytophagaceae.g__Adhaeribacter	0	0	0	0	0	0.005895	0	0	0	0	0.00138852	0	0.00239593	0	0	0.000558321	0.00375117	0.00247767	0	0	0	0	0	0	0.00175285	0	0	0	0	0	0	0	0	0	0	0	0	0	0	0	0.000455486	0.0005895	0.00105716	0.000175285	0
k__Bacteria.p__Bacteroidetes.c__Sphingobacteriia.o__Sphingobacteriales.f__Sphingobacteriaceae.g__	0	0	0.00153202	0	0	0.00614062	0	0	0	0	0	0.000772499	0.00169711	0	0	0.000930536	0.00212566	0.00253529	0	0	0	0	0	0	0	0	0	0	0	0.00196545	0.000485976	0	0	0	0	0	0	0	0	0	0.000454629	0.000767264	0.000806111	0.000196545	4.85976e-05
k__Bacteria.p__Acidobacteria.c__.Chloracidobacteria..o__RB41.f__Ellin6075.g__	0	0.000265076	0	0	0	0	0	0	0	0	0.00119016	0	0.000598982	0	0.000503356	0.00125622	0.00587684	0.00460962	0	0.00156694	0	0	0	0.000335008	0.000415148	0	0	0	0	0.00144823	0	0	0	0	0	0	0	0	0	0	0.000451639	2.65076e-05	0.00156021	0.000219838	0
k__Bacteria.p__Proteobacteria.c__Betaproteobacteria.o__Burkholderiales.f__Oxalobacteraceae.g__Cupriavidus	0	0	0	0	0	0.0157814	0.00139836	0	0	0	0	0	0	0	0	0.000186107	0	0.000345722	0	0	0	0	0	0	0	0	0	0	0	0	0	0	0	0	0	0	0	0	0	0	0.00044279	0.00171798	5.31829e-05	0	0
k__Bacteria.p__Actinobacteria.c__Actinobacteria.o__Actinomycetales.f__Microbacteriaceae.__	0	0	0	0	0	0	0	0	0.00491893	0.00701579	0	0.00132428	0	0	0	0	0	0.00213195	0	0	0	0	0	0	0	0	0	0	0	0	0.00107609	0	0	0	0.00118852	0	0	0	0	0	0.000441389	0.00119347	0.000345623	0	0.000226461
k__Bacteria.p__Firmicutes.c__Bacilli.o__Bacillales.f__Bacillaceae.g__Oceanobacillus	0.000930925	0	0	0	0.0036757	0.00343875	0	0.00269338	0	0.00225507	0	0	0	0.00318933	0	0	0	0	0.000201147	0	0	0.00117297	0	0	0	0	0	0	0	0	0	0	0	0	0	0	0	0	0	0	0.000438932	0.00129938	0.000339048	0.000117297	0
k__Bacteria.p__Firmicutes.c__Bacilli.o__Lactobacillales.f__Streptococcaceae.g__Streptococcus	0.00279278	0.000662691	0.000510673	0.000752806	0.0042008	0.000368437	0	0.00107735	0.00382583	0	0	0.000275893	0	0.00154634	0	0	0.000250078	0.000172861	0	0.000391734	0	0	5.86e-05	0	0	0	0	0	0.000158554	0.000206889	0	0	0	0	0	0	0	0	0	0	0.000431308	0.00141914	0.000263691	4.24043e-05	0
k__Bacteria.p__Firmicutes.c__Bacilli.o__Bacillales.f__.g__	0	0.00101613	0	0.000615932	0	0	0	0	0.001002	0	0	0.000551785	0.00459219	0	0.00159396	0	0	0.00115241	0	0.00254627	0	0	0	0.00194305	0.00119932	0	0	0	0.000634216	0	0	0	0	0	0	0	0	0	0	0	0.000421182	0.000263406	0.00104366	0.000377658	0
k__Bacteria.p__Proteobacteria.c__Alphaproteobacteria.o__Rhizobiales.f__Bradyrhizobiaceae.g__	0	0	0	0	0	0	0	0	0	0.00125282	0.00238032	0	0.00199661	0	0.00151007	0	0.0031885	0	0	0.00323181	0	0	0	0.000670017	0.00198349	0	0	0	0	0	0	0	0	0	0	0	0	0	0	0	0.000405341	0.000125282	0.00123073	0.00026535	0
k__Bacteria.p__Actinobacteria.c__Actinobacteria.o__Actinomycetales.f__Nocardiaceae.g__Rhodococcus	0.00269968	0.00070687	0	0.000684369	0.00231044	0.00110531	0.00629261	0	0	0	0	0	0	0	0	0	0	0	0	0	0	0	0	0	0.00221412	0	0	0	0	0	0	0	0	0	0	0	0	0	0	0	0.000400335	0.00137993	0	0.000221412	0
k__Bacteria.p__Proteobacteria.c__Alphaproteobacteria.o__Sphingomonadales.f__Sphingomonadaceae.g__Novosphingobium	0.00167567	0	0.00163415	0	0.00147028	0.00423703	0	0	0.00364365	0	0	0	0.00299491	0	0	0	0	0	0	0	0	0	0	0	0	0	0	0	0	0	0	0	0	0	0	0	0	0	0	0	0.000391392	0.00126608	0.000299491	0	0
k__Bacteria.p__Bacteroidetes.c__Sphingobacteriia.o__Sphingobacteriales.f__Sphingobacteriaceae.g__Pedobacter	0.00204804	0	0	0.000958117	0.0005251	0	0.000699178	0.00237018	0.00127528	0	0.0003306	0	0	0.000966464	0	0	0	0.00553155	0	0	0	0	0	0	0.000599659	0	0	0	0	0	0	0	0	0	0.000319985	0	0	0	0	0	0.000390604	0.000787589	0.000682861	5.99659e-05	3.19985e-05
k__Bacteria.p__Proteobacteria.c__Gammaproteobacteria.o__Xanthomonadales.f__Xanthomonadaceae.g__Lysobacter	0	0	0.00102135	0.0018478	0	0	0	0.00452489	0.00291492	0	0.000859561	0	0	0	0	0	0.000562676	0.00190147	0	0	0	0	0.000292809	0	0.000876424	0	0	0	0	0	0	0	0	0	0	0	0	0	0	0	0.000370047	0.00103089	0.000332371	0.000116923	0
k__Bacteria.p__Actinobacteria.c__Actinobacteria.o__Actinomycetales.f__Micrococcaceae.g__Micrococcus	0.0025135	0.000618511	0	0	0	0.00810562	0	0	0.0020951	0	0	0	0	0	0.000587248	0.000837482	0	0	0	0	0	0	0	0	0	0	0	0	0	0	0	0	0	0	0	0	0	0	0	0	0.000368936	0.00133327	0.000142473	0	0
k__Bacteria.p__Proteobacteria.c__Alphaproteobacteria.o__Rhodospirillales.f__Acetobacteraceae.__	0.000930925	0	0.00480033	0.00109499	0.00094518	0	0	0	0	0.000876973	0	0	0	0	0.000587248	0.0020937	0	0.00138289	0	0.00156694	0	0	0	0	0	0	0	0	0	0.000413779	0	0	0	0	0	0	0	0	0	0	0.000367324	0.00086484	0.000563078	4.13779e-05	0
k__Bacteria.p__Bacteroidetes.c__Cytophagia.o__Cytophagales.f__Cytophagaceae.g__Rhodocytophaga	0.0012102	0	0	0	0	0	0	0	0	0	0	0.00204161	0.000748727	0	0	0.0046992	0.00125039	0.00172861	0	0.000391734	0	0	0	0	0.000322893	0	0	0	0	0.00196545	0	0	0	0	0	0	0	0	0	0	0.00035897	0.00012102	0.00108603	0.000228834	0
k__Bacteria.p__Actinobacteria.c__Acidimicrobiia.o__Acidimicrobiales.f__.g__	0	0	0.00112348	0	0	0	0	0	0	0	0.00026448	0	0.000648897	0	0.0010906	0.00316382	0	0.0031115	0	0.00166487	0.00159591	0	0	0	0.000922552	0	0	0	0	0	0	0	0	0	0	0	0	0	0	0	0.000339653	0.000112348	0.000994417	0.000251847	0
k__Bacteria.p__Firmicutes.c__Bacilli.o__Lactobacillales.f__Leuconostocaceae.g__Leuconostoc	0	0	0	0	0	0	0	0	0.00127528	0	0	0.000662142	0	0	0	0	0.0109409	0	0	0	0	0.000180457	0	0	0	0	0	0	0	0	0	0	0	0	0	0	0	0	0	0	0.00032647	0.000127528	0.00116031	1.80457e-05	0
k__Bacteria.p__Actinobacteria.c__Actinobacteria.o__Actinomycetales.f__Sporichthyaceae.g__	0	0	0	0	0	0	0	0	0	0	0.0023142	0	0	0	0	0.00414088	0.00312598	0.00172861	0	0	0	0	0	0	0.00166059	0	0	0	0	0	0	0	0	0	0	0	0	0	0	0	0.000324257	0	0.00113097	0.000166059	0
k__Bacteria.p__Proteobacteria.c__Betaproteobacteria.o__Nitrosomonadales.f__Nitrosomonadaceae.g__	0	0	0	0	0	0	0	0.000754148	0	0	0.000991801	0.00215196	0.00159728	0	0	0.000977062	0.00406377	0.00207433	0	0	0	0	0	0	0	0	0	0	0	0	0	0	0	0	0	0	0	0	0	0	0.000315259	7.54148e-05	0.00118562	0	0
k__Bacteria.p__Actinobacteria.c__Actinobacteria.o__Actinomycetales.f__Nocardioidaceae.g__	0	0	0	0	0	0.00214922	0	0	0	0	0	0	0.00249576	0	0	0	0.00212566	0.0033996	0	0.00215454	0	0	0	0	0	0	0	0	0	0	0	0	0	0	0	0	0	0	0	0	0.000308119	0.000214922	0.00101756	0	0
k__Bacteria.p__Actinobacteria.c__Actinobacteria.o__Actinomycetales.f__Micromonosporaceae.g__Couchioplanes	0	0	0	0	0	0	0	0	0	0	0	0	0	0	0	0.00432699	0	0	0.00197794	0.00597395	0	0	0	0	0	0	0	0	0	0	0	0	0	0	0	0	0	0	0	0	0.000306972	0	0.00122789	0	0
k__Bacteria.p__Proteobacteria.c__Alphaproteobacteria.o__Caulobacterales.f__Caulobacteraceae.g__Phenylobacterium	0	0	0	0	0	0.0106847	0	0	0	0	0	0	0	0	0.00142617	0	0	0	0	0	0	0	0	0	0	0	0	0	0	0	0	0	0	0	0	0	0	0	0	0	0.000302771	0.00106847	0.000142617	0	0
k__Bacteria.p__Proteobacteria.c__Betaproteobacteria.o__Burkholderiales.f__Oxalobacteraceae.g__Janthinobacterium	0	0	0	0	0	0.00356156	0	0	0	0	0	0	0.00359389	0	0	0	0	0.00121003	0	0	0	0.00360913	0	0	0	0	0	0	0	0	0	0	0	0	0	0	0	0	0	0	0.000299365	0.000356156	0.000480392	0.000360913	0
k__Bacteria.p__Firmicutes.c__Clostridia.o__Clostridiales.f__Clostridiaceae.g__SMB53	0.00148948	0	0	0	0	0	0	0	0	0	0	0.000662142	0.00104822	0	0	0	0	0.000518583	0	0	0	0	0	0.000670017	0.000645786	0	0	0	0	0	0.000277701	0	0	0	0.000365698	0	0.00319557	0	0	0.002983	0.000296405	0.000148948	0.000222894	0.00013158	0.000682196
k__Bacteria.p__Firmicutes.c__Bacilli.o__Lactobacillales.f__Lactobacillaceae.g__Lactobacillus	0.00139639	0	0.00112348	0	0	0.000614062	0	0	0	0	0	0	0	0	0	0	0	0	0	0	0	0.00866191	0	0	0	0	0	0	0	0	0	0	0	0	0	0	0	0	0	0	0.000294896	0.000313393	0	0.000866191	0
k__Bacteria.p__Proteobacteria.c__Betaproteobacteria.o__Nitrosomonadales.f__Nitrosomonadaceae.g__Nitrosovibrio	0	0	0	0	0	0	0	0	0	0	0	0	0	0.00289939	0.000838926	0.0012097	0.00243826	0.00282339	0	0.001469	0	0	0	0	0	0	0	0	0	0	0	0	0	0	0	0	0	0	0	0	0.000291967	0	0.00116787	0	0
k__Bacteria.p__Proteobacteria.c__Gammaproteobacteria.o__Enterobacteriales.f__Enterobacteriaceae.g__Providencia	0	0	0	0	0	0	0	0	0	0	0	0	0	0	0	0	0	0	0	0	0	0.00234593	0	0.00931323	0	0	0	0	0	0	0	0	0	0	0	0	0	0	0	0	0.000291479	0	0	0.00116592	0
k__Bacteria.p__Proteobacteria.c__Alphaproteobacteria.o__Caulobacterales.f__Caulobacteraceae.g__Mycoplana	0	0.000309256	0	0	0.00094518	0	0.00297151	0	0.0031882	0	0	0.000827678	0.00104822	0	0	0	0.00162551	0	0.000234671	0	0	0	0	0	0	0	0	0	0.000237831	0	0	0	0	0	0	0	0	0	0	0	0.000284701	0.000741414	0.000373608	2.37831e-05	0
k__Bacteria.p__Actinobacteria.c__Thermoleophilia.o__Solirubrobacterales.f__.g__	0	0	0	0	0	0	0.00174795	0.00247791	0	0.0013781	0	0.000331071	0.000499151	0	0	0.00158191	0	0	0.000704013	0	0	0	0	0	0	0	0	0	0	0.00258612	0	0	0	0	0	0	0	0	0	0	0.000282656	0.000560396	0.000311614	0.000258612	0
k__Bacteria.p__Actinobacteria.c__Actinobacteria.o__Actinomycetales.f__Dermabacteraceae.g__Brachybacterium	0	0	0	0	0.00147028	0	0	0	0.0020951	0	0	0	0	0	0	0.00153538	0	0.00288101	0.000402293	0.00107727	0	0	0	0.00127303	0	0	0	0	0.000317108	0	0	0	0	0	0	0	0	0	0	0	0.000276287	0.000356538	0.000589596	0.000159014	0
k__Bacteria.p__Proteobacteria.c__Alphaproteobacteria.o__Rhizobiales.__.__	0	0.00432958	0	0	0.00147028	0	0	0	0.00300601	0	0	0	0	0	0	0	0	0.000691443	0	0.00127314	0	0	0	0	0	0	0	0	0	0	0	0	0	0	0	0	0	0	0	0	0.000269261	0.000880587	0.000196458	0	0
k__Bacteria.p__Firmicutes.c__Bacilli.o__Bacillales.f__Planococcaceae.g__Bacillus	0	0	0	0	0	0	0	0	0	0	0.00998413	0	0	0	0	0	0	0	0	0	0	0	0	0	0	0	0	0	0.000753131	0	0	0	0	0	0	0	0	0	0	0	0.000268432	0	0.000998413	7.53131e-05	0
k__Bacteria.p__Actinobacteria.c__Actinobacteria.o__Actinomycetales.f__.g__	0.00344442	0	0.00204269	0	0.00231044	0	0	0	0	0	0	0	0	0	0	0	0	0	0	0	0	0	0	0.000670017	0.00226025	0	0	0	0	0	0	0	0	0	0	0	0	0	0	0	0.000268196	0.000779755	0	0.000293027	0
k__Bacteria.p__Firmicutes.c__Bacilli.o__Lactobacillales.f__Aerococcaceae.g__Aerococcus	0	0.00715706	0	0	0	0.00221062	0	0	0	0.00100226	0	0	0	0	0	0	0	0	0	0	0	0	0	0	0.000322893	0	0	0	0	0	0	0	0	0	0	0	0	0	0	0	0.000267321	0.00103699	0	3.22893e-05	0
k__Bacteria.p__Firmicutes.c__Bacilli.o__Lactobacillales.f__Carnobacteriaceae.g__Desemzia	0	0	0	0	0	0	0	0	0.000637639	0	0.00727321	0	0.000399321	0.000676525	0	0	0	0.000691443	0	0	0	0	0	0.000737018	0	0	0	0	0	0	0	0	0	0	0	0	0	0	0	0	0.000260379	6.37639e-05	0.00090405	7.37018e-05	0
k__Bacteria.p__Proteobacteria.c__Gammaproteobacteria.o__Enterobacteriales.f__Enterobacteriaceae.g__Trabulsiella	0.00567865	0	0	0	0	0	0	0	0	0	0	0	0	0	0	0	0	0	0	0	0	0	0	0	0	0	0	0	0	0	0	0	0	0	0	0	0.00468683	0	0	0	0.000259137	0.000567865	0	0	0.000468683
k__Bacteria.p__Firmicutes.c__Bacilli.o__Bacillales.f__.Exiguobacteraceae..g__Exiguobacterium	0	0	0	0	0	0	0	0.00129283	0	0	0	0	0.00344415	0	0	0	0	0.00161337	0	0	0	0	0	0	0.00253702	0	0	0	0	0	0	0	0	0	0	0	0	0	0	0.00139207	0.000256986	0.000129282	0.000505751	0.000253702	0.000139207
k__Bacteria.p__Actinobacteria.c__Actinobacteria.o__Actinomycetales.f__Micrococcaceae.g__Kocuria	0	0	0	0	0.00640622	0.00368437	0	0	0	0	0	0	0	0	0	0	0	0	0	0	0	0	0	0	0	0	0	0	0	0	0	0	0	0	0	0	0	0	0	0	0.000252265	0.00100906	0	0	0
k__Bacteria.p__Proteobacteria.c__Alphaproteobacteria.o__Rhodospirillales.f__Rhodospirillaceae.g__	0	0.00123702	0	0.000410621	0	0	0	0.00247791	0	0	0	0	0	0	0	0.000186107	0.000687715	0.00242005	0	0.00166487	0	0	0	0	0.000784169	0	0	0	0	0	0	0	0	0	0	0	0	0	0	0	0.000246712	0.000412556	0.000495874	7.84169e-05	0
k__Bacteria.p__Proteobacteria.c__Alphaproteobacteria.o__Rhizobiales.f__Beijerinckiaceae.g__	0.0012102	0	0.000714942	0.00102655	0	0	0	0	0	0.00125282	0	0	0	0	0	0.00116317	0.000687715	0.00236243	0	0	0	0	0	0	0	0	0	0	0	0.00124134	0	0	0	0	0	0	0	0	0	0	0.000241479	0.000420452	0.000421332	0.000124134	0
k__Bacteria.p__Bacteroidetes.c__Flavobacteriia.o__Flavobacteriales.f__Flavobacteriaceae.g__Gillisia	0	0	0	0	0	0	0	0	0	0	0	0.00038625	0.000848557	0.000579878	0.000671141	0.00130275	0.00187559	0.00184385	0.000368769	0.00176281	0	0	0	0	0	0	0	0	0	0	0	0	0	0	0	0	0	0	0	0	0.00024099	0	0.000963958	0	0
k__Bacteria.p__Proteobacteria.c__Betaproteobacteria.o__Burkholderiales.f__.g__	0	0	0	0	0.00168032	0	0	0	0.001002	0	0	0.000772499	0	0.00193293	0	0.00148886	0.00275086	0	0	0	0	0	0	0	0	0	0	0	0	0	0	0	0	0	0	0	0	0	0	0	0.000240687	0.000268232	0.000694514	0	0
k__Bacteria.p__Actinobacteria.c__Actinobacteria.o__Actinomycetales.f__Intrasporangiaceae.g__Serinicoccus	0.00186185	0	0	0	0	0	0.00297151	0	0	0	0	0	0	0	0	0	0.00437637	0	0	0	0	0	0	0	0	0	0	0	0	0	0	0	0	0	0	0	0	0	0	0	0.000230243	0.000483336	0.000437637	0	0
k__Bacteria.p__Actinobacteria.c__Actinobacteria.o__Actinomycetales.f__Kineosporiaceae.g__Kineosporia	0	0	0	0	0	0	0	0	0	0	0	0.000662142	0.000598982	0	0	0	0	0.00783636	0	0	0	0	0	0	0	0	0	0	0	0	0	0	0	0	0	0	0	0	0	0	0.000227437	0	0.000909748	0	0
k__Bacteria.p__Bacteroidetes.c__Bacteroidia.o__Bacteroidales.f__.Paraprevotellaceae..g__.Prevotella.	0.00139639	0	0	0	0.00115522	0.00448265	0.00174795	0	0	0	0	0	0	0	0	0	0	0	0	0	0	0	0	0	0	0	0	0	0	0	0	0	0	0	0	0	0	0	0	0	0.000219555	0.000878221	0	0	0
k__Bacteria.p__Proteobacteria.c__Alphaproteobacteria.o__Caulobacterales.f__Caulobacteraceae.__	0	0	0	0.00116343	0	0.00761437	0	0	0	0	0	0	0	0	0	0	0	0	0	0	0	0	0	0	0	0	0	0	0	0	0	0	0	0	0	0	0	0	0	0	0.000219445	0.00087778	0	0	0
k__Bacteria.p__Acidobacteria.c__Acidobacteria.6.o__iii1.15.f__.g__	0	0	0	0	0	0	0	0	0.001002	0	0	0	0	0.000966464	0	0.00130275	0.000750234	0.00121003	0	0	0	0	0	0.00167504	0	0	0	0	0	0.00175856	0	0	0	0	0	0	0	0	0	0	0.000216627	0.0001002	0.000422947	0.00034336	0
k__Bacteria.p__Firmicutes.c__Bacilli.o__Bacillales.f__.Exiguobacteraceae..__	0	0.000795229	0	0	0	0.00190359	0.00262192	0	0.00236837	0	0	0	0	0	0	0	0	0.000749064	0	0	0	0	0	0	0	0	0	0	0	0	0	0	0	0	0	0	0	0	0	0	0.000210954	0.000768911	7.49064e-05	0	0
k__Bacteria.p__Proteobacteria.c__Gammaproteobacteria.o__Xanthomonadales.f__Xanthomonadaceae.g__Luteimonas	0.00074474	0	0	0	0	0.00405281	0	0	0	0	0	0	0	0	0	0.00111664	0.00193811	0	0	0	0	0	0	0	0.000553531	0	0	0	0	0	0	0	0	0	0	0	0	0	0	0	0.000210146	0.000479755	0.000305475	5.53531e-05	0
k__Bacteria.p__Bacteroidetes.c__Cytophagia.o__Cytophagales.f__Cyclobacteriaceae.g__	0	0	0	0	0	0	0	0	0	0.00751691	0	0	0	0	0	0	0	0.000864304	0	0	0	0	0	0	0	0	0	0	0	0	0	0	0	0	0	0	0	0	0	0	0.00020953	0.000751691	8.64304e-05	0	0
k__Bacteria.p__Cyanobacteria.c__Oscillatoriophycideae.o__Oscillatoriales.f__Phormidiaceae.g__Phormidium	0	0	0	0	0.00094518	0	0	0	0	0	0	0.00110357	0	0.000869817	0.000251678	0.000977062	0.00175055	0.00109479	0	0.000391734	0	0	0	0	0.00018451	0	0	0	0	0	0	0	0	0	0.000594259	0	0	0	0	0	0.000204079	9.4518e-05	0.000643919	1.8451e-05	5.94259e-05
k__Bacteria.p__Actinobacteria.c__Actinobacteria.o__Actinomycetales.f__Bogoriellaceae.g__Georgenia	0.000558555	0	0	0	0	0	0	0	0.00118419	0	0	0	0.00114805	0	0	0.00176802	0	0.00265053	0	0	0	0	0	0	0.000738041	0	0	0	0	0	0	0	0	0	0	0	0	0	0	0	0.000201185	0.000174274	0.00055666	7.38041e-05	0
k__Bacteria.p__Actinobacteria.c__Actinobacteria.o__Actinomycetales.f__Microbacteriaceae.g__Frigoribacterium	0	0.000618511	0.00224696	0	0	0	0	0	0	0	0	0	0	0	0	0	0	0	0	0	0	0	0	0	0	0	0.00379363	0	0	0	0	0	0	0	0.00123423	0	0	0	0	0	0.000197333	0.000286547	0	0.000379363	0.000123423
k__Bacteria.p__Proteobacteria.c__Betaproteobacteria.o__Burkholderiales.f__Alcaligenaceae.g__Tetrathiobacter	0	0	0	0	0	0.00773718	0	0	0	0	0	0	0	0	0	0	0	0	0	0	0	0	0	0	0	0	0	0	0	0	0	0	0	0	0	0	0	0	0	0	0.00019343	0.000773718	0	0	0
k__Bacteria.p__Firmicutes.c__Bacilli.o__Bacillales.f__Bacillaceae.g__Anoxybacillus	0	0	0	0	0	0	0	0	0	0.0076422	0	0	0	0	0	0	0	0	0	0	0	0	0	0	0	0	0	0	0	0	0	0	0	0	0	0	0	0	0	0	0.000191055	0.000764219	0	0	0
k__Bacteria.p__Firmicutes.c__Bacilli.o__Bacillales.f__Thermoactinomycetaceae.g__	0.00102402	0.000574332	0	0.00164249	0	0	0	0	0.000910913	0.00212979	0	0	0	0	0	0	0	0	0	0	0	0	0	0	0.000784169	0	0	0	0.000396385	0	0	0	0	0	0	0	0	0	0	0	0.000186552	0.000628154	0	0.000118055	0
k__Bacteria.p__Bacteroidetes.c__Bacteroidia.o__Bacteroidales.f__Prevotellaceae.g__Prevotella	0.000651648	0.000397614	0.0026555	0	0	0.00190359	0	0	0.000910913	0.000876973	0	0	0	0	0	0	0	0	0	0	0	0	0	0	0	0	0	0	0	0	0	0	0	0	0	0	0	0	0	0	0.000184906	0.000739624	0	0	0
k__Bacteria.p__Bacteroidetes.c__Flavobacteriia.o__Flavobacteriales.f__Flavobacteriaceae.g__Flavobacterium	0	0	0	0	0	0.00620203	0.00104877	0	0	0	0	0	0	0	0	0	0	0	0	0	0	0	0	0	0	0	0	0	0	0	0	0	0	0	0	0	0	0	0	0	0.00018127	0.000725079	0	0	0
k__Bacteria.p__Proteobacteria.c__Alphaproteobacteria.o__Rhizobiales.f__Bradyrhizobiaceae.g__Bradyrhizobium	0	0.000309256	0	0	0	0	0	0.000861883	0.000910913	0	0	0	0	0	0	0	0	0.000979545	0	0.0011752	0	0	0	0	0.00290604	0	0	0	0	0	0	0	0	0	0	0	0	0	0	0	0.000178571	0.000208205	0.000215475	0.000290604	0
k__Bacteria.p__Proteobacteria.c__Betaproteobacteria.o__Neisseriales.f__Neisseriaceae.g__Neisseria	0.000558555	0.000132538	0	0	0.0010502	0.00264047	0	0	0	0.00212979	0	0	0	0	0.00033557	0	0	0	0	0.000195867	0	0	0	0	0	0	0	0	0	0	0	0	0	0	0	0	0	0	0	0	0.000176075	0.000651155	5.31437e-05	0	0
k__Bacteria.p__Proteobacteria.c__Betaproteobacteria.o__Neisseriales.f__Neisseriaceae.g__Aquitalea	0	0	0	0	0	0.00521953	0	0.00172377	0	0	0	0	0	0	0	0	0	0	0	0	0	0	0	0	0	0	0	0	0	0	0	0	0	0	0	0	0	0	0	0	0.000173582	0.000694329	0	0	0
k__Bacteria.p__Actinobacteria.c__Thermoleophilia.o__Gaiellales.f__Gaiellaceae.g__	0	0	0	0	0	0.00153516	0	0	0	0	0	0	0	0	0.00033557	0	0	0.000172861	0	0	0	0	0	0.00080402	0.00198349	0	0	0	0	0.00206889	0	0	0	0	0	0	0	0	0	0	0.0001725	0.000153516	5.08431e-05	0.00048564	0
k__Bacteria.p__Actinobacteria.c__Actinobacteria.o__Actinomycetales.f__Pseudonocardiaceae.g__Actinomycetospora	0	0	0	0	0	0.00184219	0	0	0	0	0	0.000993213	0	0	0	0.00116317	0	0.00218957	0	0	0	0	0	0	0.000645786	0	0	0	0	0	0	0	0	0	0	0	0	0	0	0	0.000170848	0.000184219	0.000434595	6.45786e-05	0
k__Bacteria.p__Bacteroidetes.c__Sphingobacteriia.o__Sphingobacteriales.f__Sphingobacteriaceae.g__Sphingobacterium	0	0	0	0.000752806	0.00063012	0.00178078	0	0.000646412	0.000455456	0	0	0	0	0	0	0	0	0.000288101	0	0	0	0	5.86e-05	0.00160804	0.00018451	0	0	0	0	0.000310334	0	0	0	0	0	0	0	0	0	0	0.000167879	0.000426557	2.88101e-05	0.000216148	0
k__Bacteria.p__Proteobacteria.c__Gammaproteobacteria.o__Xanthomonadales.f__Sinobacteraceae.g__	0.00037237	0.000132538	0	0	0	0	0	0	0.00118419	0	0	0	0.000349406	0	0.00134228	0	0	0	0	0.00244834	0	0	0	0	0	0	0	0	0	0.000827558	0	0	0	0	0	0	0	0	0	0	0.000166417	0.000168909	0.000414003	8.27558e-05	0
k__Bacteria.p__Proteobacteria.c__Betaproteobacteria.o__Burkholderiales.f__Burkholderiaceae.g__	0.00148948	0	0	0	0	0	0	0	0.000819821	0	0.000661201	0.00038625	0.000748727	0	0	0.000697902	0	0.00138289	0	0	0	0	0	0	0	0	0	0	0.000436023	0	0	0	0	0	0	0	0	0	0	0	0.000165557	0.00023093	0.000387697	4.36023e-05	0
k__Bacteria.p__Proteobacteria.c__Deltaproteobacteria.o__Syntrophobacterales.f__Syntrophobacteraceae.g__	0	0	0	0	0	0	0	0	0	0	0	0	0.000598982	0	0.00201342	0	0	0	0	0.00156694	0	0	0	0	0.00106094	0	0	0	0	0.00134478	0	0	0	0	0	0	0	0	0	0	0.000164626	0	0.000417934	0.000240572	0
k__Bacteria.p__Actinobacteria.c__Actinobacteria.o__Actinomycetales.f__Microbacteriaceae.g__Yonghaparkia	0	0	0	0	0	0	0	0	0	0	0	0	0	0	0.00654362	0	0	0	0	0	0	0	0	0	0	0	0	0	0	0	0	0	0	0	0	0	0	0	0	0	0.000163591	0	0.000654362	0	0
k__Bacteria.p__Proteobacteria.c__Alphaproteobacteria.o__Rhizobiales.f__Rhizobiaceae.__	0	0	0	0	0	0	0	0.00172377	0.001002	0	0	0	0.00109813	0	0.0022651	0	0	0.000403342	0	0	0	0	0	0	0	0	0	0	0	0	0	0	0	0	0	0	0	0	0	0	0.000162309	0.000272577	0.000376658	0	0
k__Bacteria.p__OD1.c__.o__.f__.g__	0	0	0	0	0	0	0	0	0	0	0	0	0	0	0	0	0	0	0	0	0	0	0	0	0	0	0	0	0	0.00641357	0	0	0	0	0	0	0	0	0	0	0.000160339	0	0	0.000641357	0
k__Bacteria.p__Proteobacteria.c__Alphaproteobacteria.o__Sphingomonadales.__.__	0	0	0	0	0.00147028	0	0	0.00140056	0	0	0	0	0	0	0	0.000744428	0	0.00172861	0	0	0	0	0	0	0	0	0	0	0	0.000931002	0	0	0	0	0	0	0	0	0	0	0.000156872	0.000287084	0.000247304	9.31002e-05	0
k__Bacteria.p__Actinobacteria.c__Actinobacteria.o__Actinomycetales.__.__	0	0.000574332	0	0	0	0.00221062	0	0.0015083	0	0	0	0	0	0	0	0.000884009	0	0.00103717	0	0	0	0	0	0	0	0	0	0	0	0	0	0	0	0	0	0	0	0	0	0	0.000155361	0.000429325	0.000192117	0	0
k__Bacteria.p__Bacteroidetes.c__.Saprospirae..o__.Saprospirales..f__Chitinophagaceae.g__Segetibacter	0	0	0	0	0	0	0	0	0	0	0	0	0.000798642	0	0	0	0.00250078	0.00109479	0.000536391	0.00127314	0	0	0	0	0	0	0	0	0	0	0	0	0	0	0	0	0	0	0	0	0.000155093	0	0.000620374	0	0
k__Bacteria.p__Firmicutes.c__Clostridia.o__Clostridiales.f__.Tissierellaceae..g__WAL_1855D	0	0.000441794	0.00142989	0	0.00147028	0.00221062	0	0.000646412	0	0	0	0	0	0	0	0	0	0	0	0	0	0	0	0	0	0	0	0	0	0	0	0	0	0	0	0	0	0	0	0	0.000154975	0.000619899	0	0	0
k__Bacteria.p__Actinobacteria.c__Actinobacteria.o__Actinomycetales.f__Micromonosporaceae.__	0.00223422	0	0	0	0	0.00208781	0	0	0	0	0	0	0	0	0	0	0	0	0	0	0	0.00135342	0	0	0.000507403	0	0	0	0	0	0	0	0	0	0	0	0	0	0	0	0.000154571	0.000432203	0	0.000186083	0
k__Bacteria.p__Cyanobacteria.c__.o__.f__.g__	0	0	0	0	0	0	0	0	0	0	0	0	0.000748727	0.000289939	0.000587248	0.00148886	0	0.000403342	0	0.0011752	0	0	0	0	0	0	0	0	0	0	0	0	0	0	0	0	0	0	0	0.0011932	0.000147163	0	0.000469332	0	0.00011932
k__Bacteria.p__Firmicutes.c__Bacilli.o__Bacillales.f__Bacillaceae.g__	0	0.00106031	0	0	0	0	0	0.00118509	0.00173073	0	0	0	0.00114805	0	0	0	0	0.000749064	0	0	0	0	0	0	0	0	0	0	0	0	0	0	0	0	0	0	0	0	0	0	0.000146831	0.000397613	0.000189711	0	0
k__Bacteria.p__Proteobacteria.c__Alphaproteobacteria.o__Rickettsiales.f__Rickettsiaceae.g__	0.00074474	0	0	0.000410621	0	0	0	0	0.0030971	0	0	0	0	0	0	0	0	0	0	0	0	0	0	0	0	0	0	0	0	0	0.000867814	0	0	0.000479754	0.000228561	0	0	0	0	0	0.000145715	0.000425246	0	0	0.000157613
k__Bacteria.p__Actinobacteria.c__Actinobacteria.o__Actinomycetales.f__Nocardioidaceae.g__Aeromicrobium	0.00176876	0	0	0	0	0	0	0	0	0	0	0	0.00159728	0	0	0	0	0.00184385	0.00060344	0	0	0	0	0	0	0	0	0	0	0	0	0	0	0	0	0	0	0	0	0	0.000145333	0.000176876	0.000404457	0	0
k__Bacteria.p__Firmicutes.c__Clostridia.o__Clostridiales.f__Veillonellaceae.g__Veillonella	0.000465463	0	0.000510673	0	0.00115522	0.00214922	0	0	0.00145746	0	0	0	0	0	0	0	0	0	0	0	0	0	0	0	0	0	0	0	0	0	0	0	0	0	0	0	0	0	0	0	0.000143451	0.000573803	0	0	0
k__Bacteria.p__Proteobacteria.c__Alphaproteobacteria.o__Rhodobacterales.f__Rhodobacteraceae.g__Rhodobacter	0	0	0.00245123	0	0	0	0	0.00226244	0	0	0	0	0	0	0	0.000790955	0	0	0	0	0	0	0	0	0	0	0	0	0	0	0	0	0	0	0	0	0	0	0	0	0.000137616	0.000471367	7.90955e-05	0	0
k__Bacteria.p__Firmicutes.c__Bacilli.o__Bacillales.f__Paenibacillaceae.g__Brevibacillus	0.00176876	0	0	0	0	0	0	0	0	0	0	0	0.000399321	0	0	0	0	0	0	0.00332974	0	0	0	0	0	0	0	0	0	0	0	0	0	0	0	0	0	0	0	0	0.000137446	0.000176876	0.000372906	0	0
k__Bacteria.p__Firmicutes.c__Clostridia.o__Clostridiales.__.__	0.00176876	0	0	0	0	0.0029475	0	0	0	0	0	0	0	0	0	0	0	0	0	0	0	0	0	0	0.000738041	0	0	0	0	0	0	0	0	0	0	0	0	0	0	0	0.000136357	0.000471626	0	7.38041e-05	0
k__Bacteria.p__Firmicutes.c__Clostridia.o__Clostridiales.f__Lachnospiraceae.g__Clostridium	0.00539937	0	0	0	0	0	0	0	0	0	0	0	0	0	0	0	0	0	0	0	0	0	0	0	0	0	0	0	0	0	0	0	0	0	0	0	0	0	0	0	0.000134984	0.000539937	0	0	0
k__Bacteria.p__Proteobacteria.c__Alphaproteobacteria.o__Rhodospirillales.f__Acetobacteraceae.g__	0	0	0	0	0	0	0	0	0.00072873	0	0	0	0	0	0	0	0	0.00345722	0	0.000685535	0	0	0	0	0.000507403	0	0	0	0	0	0	0	0	0	0	0	0	0	0	0	0.000134472	7.2873e-05	0.000414275	5.07403e-05	0
k__Bacteria.p__Proteobacteria.c__Gammaproteobacteria.__.__.__	0.00530627	0	0	0	0	0	0	0	0	0	0	0	0	0	0	0	0	0	0	0	0	0	0	0	0	0	0	0	0	0	0	0	0	0	0	0	0	0	0	0	0.000132657	0.000530627	0	0	0
k__Bacteria.p__Proteobacteria.c__Alphaproteobacteria.o__Sphingomonadales.f__Sphingomonadaceae.__	0	0.000353435	0	0	0.00178534	0	0	0	0	0	0	0.000827678	0	0	0	0.00144233	0	0	0.000838111	0	0	0	0	0	0	0	0	0	0	0	0	0	0	0	0	0	0	0	0	0	0.000131172	0.000213877	0.000310812	0	0
k__Bacteria.p__Firmicutes.c__Bacilli.o__Bacillales.f__Staphylococcaceae.g__Jeotgalicoccus	0	0	0	0.000479058	0	0	0	0	0	0	0	0.000551785	0.00174703	0	0	0	0.00125039	0.00121003	0	0	0	0	0	0	0	0	0	0	0	0	0	0	0	0	0	0	0	0	0	0	0.000130957	4.79058e-05	0.000475923	0	0
k__Bacteria.p__Bacteroidetes.c__Bacteroidia.o__Bacteroidales.f__S24.7.g__	0.00521318	0	0	0	0	0	0	0	0	0	0	0	0	0	0	0	0	0	0	0	0	0	0	0	0	0	0	0	0	0	0	0	0	0	0	0	0	0	0	0	0.00013033	0.000521318	0	0	0
k__Bacteria.p__Proteobacteria.c__Deltaproteobacteria.o__Myxococcales.f__Polyangiaceae.g__	0	0	0	0	0	0	0	0	0	0	0	0	0	0	0.000838926	0	0	0.00109479	0	0	0	0	0	0	0.00327506	0	0	0	0	0	0	0	0	0	0	0	0	0	0	0	0.000130219	0	0.000193371	0.000327506	0
k__Bacteria.p__Proteobacteria.c__Alphaproteobacteria.o__Rhodobacterales.f__Hyphomonadaceae.g__	0.0013033	0	0	0.000205311	0	0.001965	0	0	0.0010931	0	0	0	0	0	0.000503356	0	0.000125039	0	0	0	0	0	0	0	0	0	0	0	0	0	0	0	0	0	0	0	0	0	0	0	0.000129877	0.00045667	6.28395e-05	0	0
k__Bacteria.p__Actinobacteria.c__Actinobacteria.o__Actinomycetales.f__Microbacteriaceae.g__Salinibacterium	0	0	0	0	0	0	0	0	0	0.00513656	0	0	0	0	0	0	0	0	0	0	0	0	0	0	0	0	0	0	0	0	0	0	0	0	0	0	0	0	0	0	0.000128414	0.000513656	0	0	0
k__Bacteria.p__Bacteroidetes.c__.Saprospirae..o__.Saprospirales..f__Chitinophagaceae.g__Chitinophaga	0	0	0	0	0	0.00509671	0	0	0	0	0	0	0	0	0	0	0	0	0	0	0	0	0	0	0	0	0	0	0	0	0	0	0	0	0	0	0	0	0	0	0.000127418	0.000509672	0	0	0
k__Bacteria.p__Bacteroidetes.c__Cytophagia.o__Cytophagales.f__Cytophagaceae.g__	0	0.000441794	0	0	0	0	0	0.00107735	0	0	0	0.000827678	0	0	0	0	0.000625195	0	0	0.00127314	0	0	0	0.000335008	0.000276766	0	0	0	0	0	0	0	0	0	0	0	0	0	0	0	0.000121423	0.000151915	0.000272601	6.11774e-05	0
k__Bacteria.p__Proteobacteria.c__Gammaproteobacteria.o__Xanthomonadales.f__Xanthomonadaceae.g__Thermomonas	0	0.0015021	0	0	0	0	0	0	0	0	0	0	0	0	0	0	0	0.00322674	0	0	0	0	0	0	0	0	0	0	0	0	0	0	0	0	0	0	0	0	0	0	0.000118221	0.00015021	0.000322674	0	0
k__Bacteria.p__Bacteroidetes.c__Cytophagia.o__Cytophagales.f__Cytophagaceae.g__Dyadobacter	0	0	0	0	0	0.00350015	0	0	0	0	0	0	0	0.00115976	0	0	0	0	0	0	0	0	0	0	0	0	0	0	0	0	0	0	0	0	0	0	0	0	0	0	0.000116498	0.000350015	0.000115976	0	0
k__Bacteria.p__Firmicutes.c__Bacilli.o__Lactobacillales.f__Aerococcaceae.g__	0.000837833	0	0	0	0	0	0	0	0	0	0	0.000551785	0.000648897	0	0	0	0	0.00155575	0.000435817	0	0	0	0	0	0	0	0	0	0	0.000620668	0	0	0	0	0	0	0	0	0	0	0.000116269	8.37833e-05	0.000319225	6.20668e-05	0
k__Bacteria.p__Proteobacteria.c__Alphaproteobacteria.o__Caulobacterales.f__Caulobacteraceae.g__	0	0.000132538	0	0	0	0	0	0	0	0.00125282	0	0.000220714	0	0	0	0.000558321	0.00112535	0.00126765	0	0	0	0	0	0	0	0	0	0	0	0	0	0	0	0	0	0	0	0	0	0	0.000113935	0.000138536	0.000317203	0	0
k__Bacteria.p__Bacteroidetes.c__Cytophagia.o__Cytophagales.f__.g__	0	0	0	0	0	0	0	0.00129283	0	0	0	0	0.00134771	0	0	0.000279161	0.000812754	0.000633823	0	0	0	0	0	0	0	0	0	0	0	0	0	0	0	0	0	0	0	0	0	0	0.000109157	0.000129282	0.000307345	0	0
k__Bacteria.p__Actinobacteria.c__Actinobacteria.o__Actinomycetales.f__Microbacteriaceae.g__Rathayibacter	0	0	0	0	0	0	0	0	0	0	0	0	0	0	0.00427852	0	0	0	0	0	0	0	0	0	0	0	0	0	0	0	0	0	0	0	0	0	0	0	0	0	0.000106963	0	0.000427852	0	0
k__Bacteria.p__Proteobacteria.c__Alphaproteobacteria.o__Rhizobiales.f__Hyphomicrobiaceae.g__Rhodoplanes	0.000651648	0	0	0	0	0	0	0	0	0	0	0	0.000549067	0	0	0	0	0	0	0	0	0	0	0.000737018	0.000876424	0	0	0	0	0.00144823	0	0	0	0	0	0	0	0	0	0	0.00010656	6.51648e-05	5.49067e-05	0.000306167	0
k__Bacteria.p__Actinobacteria.c__Actinobacteria.o__Actinomycetales.f__Microbacteriaceae.g__Clavibacter	0	0	0	0	0	0.00423703	0	0	0	0	0	0	0	0	0	0	0	0	0	0	0	0	0	0	0	0	0	0	0	0	0	0	0	0	0	0	0	0	0	0	0.000105926	0.000423703	0	0	0
k__Bacteria.p__Actinobacteria.c__Actinobacteria.o__Actinomycetales.f__Streptomycetaceae.__	0	0	0	0	0	0	0	0	0	0	0.00152076	0	0	0	0	0	0.00112535	0	0	0	0	0	0	0.00080402	0.000784169	0	0	0	0	0	0	0	0	0	0	0	0	0	0	0	0.000105858	0	0.000264611	0.000158819	0
k__Bacteria.p__Actinobacteria.c__Actinobacteria.o__Micrococcales.f__.g__	0	0	0	0	0	0	0	0	0	0	0	0	0.000798642	0	0	0	0	0	0	0	0	0.000631598	0.000117123	0	0.000691914	0	0	0	0.000317108	0.00165511	0	0	0	0	0	0	0	0	0	0	0.000105288	0	7.98642e-05	0.000341286	0
k__Bacteria.p__Proteobacteria.c__Deltaproteobacteria.o__Myxococcales.f__Polyangiaceae.g__Chondromyces	0	0	0	0	0	0	0	0	0	0	0	0	0	0	0	0	0.00412629	0	0	0	0	0	0	0	0	0	0	0	0	0	0	0	0	0	0	0	0	0	0	0	0.000103157	0	0.000412629	0	0
k__Bacteria.p__Actinobacteria.c__Actinobacteria.o__Actinomycetales.f__Brevibacteriaceae.g__Brevibacterium	0.000930925	0	0	0.000958117	0.00126024	0	0	0	0	0.000751691	0	0.000220714	0	0	0	0	0	0	0	0	0	0	0	0	0	0	0	0	0	0	0	0	0	0	0	0	0	0	0	0	0.000103042	0.000390097	2.20714e-05	0	0
k__Bacteria.p__Bacteroidetes.c__Flavobacteriia.o__Flavobacteriales.f__.Weeksellaceae..g__Cloacibacterium	0.000558555	0	0	0	0	0	0	0	0.0030971	0.000375846	0	0	0	0	0	0	0	0	0	0	0	0	0	0	0	0	0	0	0	0	0	0	0	0	0	0	0	0	0	0	0.000100788	0.00040315	0	0	0
k__Bacteria.p__Actinobacteria.c__Acidimicrobiia.o__Acidimicrobiales.f__AKIW874.g__	0	0	0	0	0	0	0	0	0	0	0	0	0	0	0	0	0	0	0	0	0	0.000631598	0	0.000670017	0.00147608	0	0	0	0	0.00124134	0	0	0	0	0	0	0	0	0	0	0.000100476	0	0	0.000401903	0
k__Bacteria.p__Verrucomicrobia.c__.Spartobacteria..o__.Chthoniobacterales..f__.Chthoniobacteraceae..g__	0	0	0	0	0	0.00319312	0	0	0	0	0	0	0	0	0	0	0	0.000806684	0	0	0	0	0	0	0	0	0	0	0	0	0	0	0	0	0	0	0	0	0	0	9.99952e-05	0.000319312	8.06684e-05	0	0
k__Bacteria.p__Proteobacteria.c__Alphaproteobacteria.o__Rickettsiales.f__Rickettsiaceae.g__Rickettsia	0	0	0	0	0	0	0	0.00398621	0	0	0	0	0	0	0	0	0	0	0	0	0	0	0	0	0	0	0	0	0	0	0	0	0	0	0	0	0	0	0	0	9.96552e-05	0.000398621	0	0	0
k__Bacteria.p__Gemmatimonadetes.c__Gemmatimonadetes.o__Gemmatimonadales.f__.g__	0	0	0	0	0	0	0	0	0.0010931	0	0	0.00160018	0	0	0	0	0	0.00126765	0	0	0	0	0	0	0	0	0	0	0	0	0	0	0	0	0	0	0	0	0	0	9.9023e-05	0.00010931	0.000286782	0	0
k__Bacteria.p__Actinobacteria.c__Actinobacteria.o__Actinomycetales.f__Promicromonosporaceae.g__Cellulosimicrobium	0.00176876	0	0	0	0	0	0	0	0.0020951	0	0	0	0	0	0	0	0	0	0	0	0	0	0	0	0	0	0	0	0	0	0	0	0	0	0	0	0	0	0	0	9.65964e-05	0.000386386	0	0	0
k__Bacteria.p__Gemmatimonadetes.c__Gemm.3.o__.f__.g__	0.000930925	0	0	0	0	0	0	0	0	0	0.00019836	0.000606964	0	0	0	0	0.00106283	0.000633823	0.000335244	0	0	0	0	0	0	0	0	0	0	0	0	0	0	0	0	0	0	0	0	0	9.42037e-05	9.30925e-05	0.000283722	0	0
k__Bacteria.p__Chlorobi.c__OPB56.o__.f__.g__	0	0	0	0	0	0.00368437	0	0	0	0	0	0	0	0	0	0	0	0	0	0	0	0	0	0	0	0	0	0	0	0	0	0	0	0	0	0	0	0	0	0	9.21093e-05	0.000368437	0	0	0
k__Bacteria.p__.Thermi..c__Deinococci.o__Deinococcales.f__Deinococcaceae.g__Deinococcus	0	0	0	0	0	0	0	0	0	0	0	0	0	0	0	0	0	0	0	0	0	0	0	0	0	0	0	0	0	0	0	0	0	0	0.00365698	0	0	0	0	0	9.14244e-05	0	0	0	0.000365698
k__Bacteria.p__Proteobacteria.c__Gammaproteobacteria.o__Xanthomonadales.f__Xanthomonadaceae.__	0	0	0	0	0	0	0	0	0.000910913	0	0	0	0	0	0	0	0	0.000345722	0	0	0	0	0.000117123	0	0	0	0	0	0	0.00227578	0	0	0	0	0	0	0	0	0	0	9.12385e-05	9.10913e-05	3.45722e-05	0.000239291	0
k__Bacteria.p__Proteobacteria.c__Alphaproteobacteria.o__Sphingomonadales.f__Erythrobacteraceae.g__	0.0012102	0	0	0	0	0	0	0	0	0	0	0	0	0	0.000671141	0	0	0	0	0	0	0	0	0	0.000968679	0	0	0.000790254	0	0	0	0	0	0	0	0	0	0	0	0	9.10069e-05	0.00012102	6.71141e-05	0.000175893	0
k__Bacteria.p__Firmicutes.c__Bacilli.o__Bacillales.f__Planococcaceae.g__Sporosarcina	0.000930925	0	0	0	0	0	0	0	0.00218619	0	0	0	0	0	0	0	0	0	0	0	0	0	0	0	0	0	0	0	0.000475662	0	0	0	0	0	0	0	0	0	0	0	8.98195e-05	0.000311712	0	4.75662e-05	0
k__Bacteria.p__Actinobacteria.c__Actinobacteria.o__Actinomycetales.f__Geodermatophilaceae.__	0	0	0.00142989	0	0	0	0	0	0	0	0	0	0.000748727	0	0	0	0	0	0	0	0	0	0	0	0.00110706	0	0	0	0	0	0	0	0	0	0.000274273	0	0	0	0	0	8.89987e-05	0.000142989	7.48727e-05	0.000110706	2.74273e-05
k__Bacteria.p__Armatimonadetes.c__Armatimonadia.o__Armatimonadales.f__Armatimonadaceae.g__	0	0	0	0.000752806	0	0	0	0	0	0	0	0	0	0	0	0.000977062	0.000687715	0.000518583	0	0.000587602	0	0	0	0	0	0	0	0	0	0	0	0	0	0	0	0	0	0	0	0	8.80942e-05	7.52806e-05	0.000277096	0	0
k__Bacteria.p__Fusobacteria.c__Fusobacteriia.o__Fusobacteriales.f__Fusobacteriaceae.g__Fusobacterium	0	0	0	0.000684369	0.00283554	0	0	0	0	0	0	0	0	0	0	0	0	0	0	0	0	0	0	0	0	0	0	0	0	0	0	0	0	0	0	0	0	0	0	0	8.79977e-05	0.000351991	0	0	0
k__Bacteria.p__Acidobacteria.c__Solibacteres.o__Solibacterales.f__.g__	0	0	0	0	0	0.00110531	0	0	0	0	0	0	0	0	0.000671141	0.000837482	0	0	0	0.000881402	0	0	0	0	0	0	0	0	0	0	0	0	0	0	0	0	0	0	0	0	8.73834e-05	0.000110531	0.000239002	0	0
k__Bacteria.p__Actinobacteria.c__Actinobacteria.o__Actinomycetales.f__Cellulomonadaceae.__	0	0	0	0	0	0.00343875	0	0	0	0	0	0	0	0	0	0	0	0	0	0	0	0	0	0	0	0	0	0	0	0	0	0	0	0	0	0	0	0	0	0	8.59687e-05	0.000343875	0	0	0
k__Bacteria.p__Actinobacteria.c__Thermoleophilia.o__Solirubrobacterales.f__Solirubrobacteraceae.g__	0	0	0	0	0	0	0	0	0	0	0.000661201	0	0	0	0	0	0.00275086	0	0	0	0	0	0	0	0	0	0	0	0	0	0	0	0	0	0	0	0	0	0	0	8.53015e-05	0	0.000341206	0	0
k__Bacteria.p__Gemmatimonadetes.c__Gemm.1.o__.f__.g__	0	0	0	0	0	0	0	0	0	0	0	0	0	0	0.00209732	0	0	0	0.000536391	0	0	0	0	0.000737018	0	0	0	0	0	0	0	0	0	0	0	0	0	0	0	0	8.42681e-05	0	0.000263371	7.37018e-05	0
k__Bacteria.p__Actinobacteria.c__Actinobacteria.o__Bifidobacteriales.f__Bifidobacteriaceae.g__Bifidobacterium	0	0	0	0	0	0	0	0	0	0	0	0	0	0	0	0.000372214	0	0	0	0	0	0.00297753	0	0	0	0	0	0	0	0	0	0	0	0	0	0	0	0	0	0	8.37437e-05	0	3.72214e-05	0.000297753	0
k__Bacteria.p__Proteobacteria.c__Gammaproteobacteria.o__Pseudomonadales.f__Moraxellaceae.g__Psychrobacter	0.000465463	0	0	0	0	0.00147375	0.000349589	0	0.001002	0	0	0	0	0	0	0	0	0	0	0	0	0	0	0	0	0	0	0	0	0	0	0	0	0	0	0	0	0	0	0	8.22701e-05	0.00032908	0	0	0
k__Bacteria.p__Tenericutes.c__Mollicutes.o__Anaeroplasmatales.f__Anaeroplasmataceae.g__	0	0	0.00204269	0.00123186	0	0	0	0	0	0	0	0	0	0	0	0	0	0	0	0	0	0	0	0	0	0	0	0	0	0	0	0	0	0	0	0	0	0	0	0	8.18639e-05	0.000327456	0	0	0
k__Bacteria.p__Firmicutes.c__Bacilli.o__Lactobacillales.f__Carnobacteriaceae.__	0	0	0	0	0.00325562	0	0	0	0	0	0	0	0	0	0	0	0	0	0	0	0	0	0	0	0	0	0	0	0	0	0	0	0	0	0	0	0	0	0	0	8.13905e-05	0.000325562	0	0	0
k__Bacteria.p__Proteobacteria.c__Alphaproteobacteria.o__Rhodospirillales.f__Rhodospirillaceae.g__Azospirillum	0	0	0	0	0	0.000552656	0.00262192	0	0	0	0	0	0	0	0	0	0	0	0	0	0	0	0	0	0	0	0	0	0	0	0	0	0	0	0	0	0	0	0	0	7.93644e-05	0.000317458	0	0	0
k__Bacteria.p__Firmicutes.c__Bacilli.o__Bacillales.f__Paenibacillaceae.g__Ammoniphilus	0	0	0	0	0	0	0	0	0	0	0	0	0	0	0.00142617	0.000697902	0	0.00103717	0	0	0	0	0	0	0	0	0	0	0	0	0	0	0	0	0	0	0	0	0	0	7.9031e-05	0	0.000316124	0	0
k__Bacteria.p__Actinobacteria.c__Actinobacteria.o__Actinomycetales.f__Mycobacteriaceae.g__Mycobacterium	0	0.000530152	0	0	0	0	0.00262192	0	0	0	0	0	0	0	0	0	0	0	0	0	0	0	0	0	0	0	0	0	0	0	0	0	0	0	0	0	0	0	0	0	7.88018e-05	0.000315207	0	0	0
k__Bacteria.p__Firmicutes.c__Bacilli.o__Bacillales.f__Bacillaceae.g__Gracilibacillus	0.000837833	0	0.00224696	0	0	0	0	0	0	0	0	0	0	0	0	0	0	0	0	0	0	0	0	0	0	0	0	0	0	0	0	0	0	0	0	0	0	0	0	0	7.71198e-05	0.000308479	0	0	0
k__Bacteria.p__Proteobacteria.c__Deltaproteobacteria.o__Myxococcales.__.__	0	0	0	0	0	0	0	0	0	0	0	0	0.00214635	0	0.000922819	0	0	0	0	0	0	0	0	0	0	0	0	0	0	0	0	0	0	0	0	0	0	0	0	0	7.67292e-05	0	0.000306917	0	0
k__Bacteria.p__Actinobacteria.c__Actinobacteria.o__Actinomycetales.f__Kineosporiaceae.__	0	0	0	0.00301122	0	0	0	0	0	0	0	0	0	0	0	0	0	0	0	0	0	0	0	0	0	0	0	0	0	0	0	0	0	0	0	0	0	0	0	0	7.52806e-05	0.000301122	0	0	0
k__Bacteria.p__Bacteroidetes.c__Bacteroidia.o__Bacteroidales.f__Porphyromonadaceae.g__Porphyromonas	0	0	0	0	0	0.0030089	0	0	0	0	0	0	0	0	0	0	0	0	0	0	0	0	0	0	0	0	0	0	0	0	0	0	0	0	0	0	0	0	0	0	7.52226e-05	0.00030089	0	0	0
k__Bacteria.p__Proteobacteria.c__Gammaproteobacteria.o__Pseudomonadales.f__Moraxellaceae.g__Perlucidibaca	0	0	0	0	0	0.0030089	0	0	0	0	0	0	0	0	0	0	0	0	0	0	0	0	0	0	0	0	0	0	0	0	0	0	0	0	0	0	0	0	0	0	7.52226e-05	0.00030089	0	0	0
k__Bacteria.p__Chlorobi.c__Ignavibacteria.o__Ignavibacteriales.f__Ignavibacteriaceae.g__	0	0	0	0	0	0	0	0	0	0.00300676	0	0	0	0	0	0	0	0	0	0	0	0	0	0	0	0	0	0	0	0	0	0	0	0	0	0	0	0	0	0	7.51691e-05	0.000300677	0	0	0
k__Bacteria.p__Cyanobacteria.c__Synechococcophycideae.o__Pseudanabaenales.f__Pseudanabaenaceae.g__Leptolyngbya	0	0	0	0	0	0	0	0	0	0	0	0	0	0	0	0	0	0	0	0	0	0	0	0	0	0	0	0	0	0.0029999	0	0	0	0	0	0	0	0	0	0	7.49974e-05	0	0	0.00029999	0
k__Bacteria.p__Firmicutes.c__Bacilli.o__Lactobacillales.f__Leuconostocaceae.__	0	0	0	0	0.00042008	0	0	0	0.00255056	0	0	0	0	0	0	0	0	0	0	0	0	0	0	0	0	0	0	0	0	0	0	0	0	0	0	0	0	0	0	0	7.42659e-05	0.000297064	0	0	0
k__Bacteria.p__Firmicutes.c__Clostridia.o__Clostridiales.f__.Tissierellaceae..g__Tissierella_Soehngenia	0	0.000132538	0	0	0	0	0	0	0.00145746	0	0	0	0	0.0012564	0	0	0	0.000115241	0	0	0	0	0	0	0	0	0	0	0	0	0	0	0	0	0	0	0	0	0	0	7.4041e-05	0.000159	0.000137164	0	0
k__Bacteria.p__Firmicutes.c__Bacilli.o__Bacillales.f__Bacillaceae.g__Natronobacillus	0	0	0	0	0	0	0	0.00290886	0	0	0	0	0	0	0	0	0	0	0	0	0	0	0	0	0	0	0	0	0	0	0	0	0	0	0	0	0	0	0	0	7.27214e-05	0.000290886	0	0	0
k__Bacteria.p__Proteobacteria.c__Alphaproteobacteria.o__Sphingomonadales.f__Erythrobacteraceae.__	0	0	0	0	0	0.000859687	0	0	0	0	0	0	0	0	0	0.000604848	0.00143795	0	0	0	0	0	0	0	0	0	0	0	0	0	0	0	0	0	0	0	0	0	0	0	7.25621e-05	8.59687e-05	0.00020428	0	0
k__Bacteria.p__Chloroflexi.c__Anaerolineae.o__CFB.26.f__.g__	0	0	0	0	0	0.00288609	0	0	0	0	0	0	0	0	0	0	0	0	0	0	0	0	0	0	0	0	0	0	0	0	0	0	0	0	0	0	0	0	0	0	7.21523e-05	0.000288609	0	0	0
k__Bacteria.p__Firmicutes.c__Clostridia.o__Clostridiales.f__Clostridiaceae.__	0.0012102	0	0	0	0	0	0	0	0	0	0	0	0	0.00164299	0	0	0	0	0	0	0	0	0	0	0	0	0	0	0	0	0	0	0	0	0	0	0	0	0	0	7.13298e-05	0.00012102	0.000164299	0	0
k__Bacteria.p__Bacteroidetes.c__Bacteroidia.o__Bacteroidales.f__Rikenellaceae.g__	0.00279278	0	0	0	0	0	0	0	0	0	0	0	0	0	0	0	0	0	0	0	0	0	0	0	0	0	0	0	0	0	0	0	0	0	0	0	0	0	0	0	6.98194e-05	0.000279278	0	0	0
k__Bacteria.p__Proteobacteria.c__Gammaproteobacteria.o__Pseudomonadales.f__Moraxellaceae.g__Alkanindiges	0	0	0	0	0	0.00190359	0	0	0	0.000876973	0	0	0	0	0	0	0	0	0	0	0	0	0	0	0	0	0	0	0	0	0	0	0	0	0	0	0	0	0	0	6.95141e-05	0.000278057	0	0	0
k__Bacteria.p__Proteobacteria.c__Alphaproteobacteria.o__.f__.g__	0	0	0	0	0	0	0	0	0.00127528	0.00150338	0	0	0	0	0	0	0	0	0	0	0	0	0	0	0	0	0	0	0	0	0	0	0	0	0	0	0	0	0	0	6.94665e-05	0.000277866	0	0	0
k__Bacteria.p__Proteobacteria.c__Alphaproteobacteria.o__Rhodospirillales.f__.g__	0	0.000441794	0	0	0	0	0	0	0	0	0	0.00038625	0	0.000193293	0	0.000418741	0.000250078	0.000979545	0	0	0	0	0	0	0	0	0	0	0	0	0	0	0	0	0	0	0	0	0	0	6.67425e-05	4.41794e-05	0.000222791	0	0
k__Bacteria.p__Proteobacteria.c__Alphaproteobacteria.o__Rhizobiales.f__Rhizobiaceae.g__Shinella	0	0	0	0	0	0	0	0	0	0.00263092	0	0	0	0	0	0	0	0	0	0	0	0	0	0	0	0	0	0	0	0	0	0	0	0	0	0	0	0	0	0	6.5773e-05	0.000263092	0	0	0
k__Bacteria.p__Proteobacteria.c__Betaproteobacteria.o__Burkholderiales.f__Burkholderiaceae.g__Lautropia	0	0	0	0	0	0	0.000873973	0	0	0.00175395	0	0	0	0	0	0	0	0	0	0	0	0	0	0	0	0	0	0	0	0	0	0	0	0	0	0	0	0	0	0	6.5698e-05	0.000262792	0	0	0
k__Bacteria.p__Actinobacteria.c__Actinobacteria.o__Actinomycetales.f__Micromonosporaceae.g__	0	0	0	0	0	0	0	0	0	0	0	0.000662142	0	0	0	0	0	0.00195909	0	0	0	0	0	0	0	0	0	0	0	0	0	0	0	0	0	0	0	0	0	0	6.55308e-05	0	0.000262123	0	0
k__Bacteria.p__Proteobacteria.c__Betaproteobacteria.o__Burkholderiales.f__Comamonadaceae.g__Azohydromonas	0	0	0	0	0	0	0	0	0	0	0	0	0	0	0	0	0	0.00259291	0	0	0	0	0	0	0	0	0	0	0	0	0	0	0	0	0	0	0	0	0	0	6.48228e-05	0	0.000259291	0	0
k__Bacteria.p__Firmicutes.c__Bacilli.o__Bacillales.f__Planococcaceae.g__Chryseomicrobium	0	0	0	0	0	0	0	0	0.00145746	0	0	0	0	0	0	0	0	0	0	0	0	0	0	0.00107203	0	0	0	0	0	0	0	0	0	0	0	0	0	0	0	0	6.32372e-05	0.000145746	0	0.000107203	0
k__Bacteria.p__Proteobacteria.c__Gammaproteobacteria.o__Pasteurellales.f__Pasteurellaceae.g__Haemophilus	0	0	0	0	0.00252048	0	0	0	0	0	0	0	0	0	0	0	0	0	0	0	0	0	0	0	0	0	0	0	0	0	0	0	0	0	0	0	0	0	0	0	6.3012e-05	0.000252048	0	0	0
k__Bacteria.p__Proteobacteria.c__Betaproteobacteria.o__Burkholderiales.f__Comamonadaceae.g__Methylibium	0	0	0	0	0	0.00251765	0	0	0	0	0	0	0	0	0	0	0	0	0	0	0	0	0	0	0	0	0	0	0	0	0	0	0	0	0	0	0	0	0	0	6.29413e-05	0.000251765	0	0	0
k__Bacteria.p__Proteobacteria.c__Gammaproteobacteria.o__Alteromonadales.f__Alteromonadaceae.g__Cellvibrio	0	0	0	0	0	0	0	0	0	0.00250564	0	0	0	0	0	0	0	0	0	0	0	0	0	0	0	0	0	0	0	0	0	0	0	0	0	0	0	0	0	0	6.2641e-05	0.000250564	0	0	0
k__Bacteria.p__Proteobacteria.c__Gammaproteobacteria.o__Aeromonadales.f__Aeromonadaceae.__	0	0	0	0	0	0.00049125	0	0	0	0.00200451	0	0	0	0	0	0	0	0	0	0	0	0	0	0	0	0	0	0	0	0	0	0	0	0	0	0	0	0	0	0	6.2394e-05	0.000249576	0	0	0
k__Bacteria.p__Actinobacteria.c__Actinobacteria.o__Actinomycetales.f__Cellulomonadaceae.g__Actinotalea	0	0	0	0	0	0	0	0	0	0	0	0	0	0	0	0	0	0	0	0	0	0	0	0	0.00249089	0	0	0	0	0	0	0	0	0	0	0	0	0	0	0	6.22722e-05	0	0	0.000249089	0
k__Bacteria.p__Nitrospirae.c__Nitrospira.o__Nitrospirales.f__0319.6A21.g__	0	0	0	0	0	0	0	0	0	0	0	0	0	0	0	0	0.000375117	0	0	0.00137107	0	0	0	0	0	0	0	0	0	0.000724113	0	0	0	0	0	0	0	0	0	0	6.17575e-05	0	0.000174619	7.24113e-05	0
k__Bacteria.p__Actinobacteria.c__Actinobacteria.o__Actinomycetales.f__Micrococcaceae.g__Rothia	0	0	0	0	0	0.00245625	0	0	0	0	0	0	0	0	0	0	0	0	0	0	0	0	0	0	0	0	0	0	0	0	0	0	0	0	0	0	0	0	0	0	6.14062e-05	0.000245625	0	0	0
k__Bacteria.p__Firmicutes.c__Clostridia.o__Clostridiales.f__Peptostreptococcaceae.g__Tepidibacter	0.00139639	0	0	0	0	0	0	0.000430942	0	0.000626409	0	0	0	0	0	0	0	0	0	0	0	0	0	0	0	0	0	0	0	0	0	0	0	0	0	0	0	0	0	0	6.13435e-05	0.000245374	0	0	0
k__Bacteria.p__Proteobacteria.c__Alphaproteobacteria.o__Caulobacterales.f__Caulobacteraceae.g__Asticcacaulis	0	0	0	0	0	0	0.00244713	0	0	0	0	0	0	0	0	0	0	0	0	0	0	0	0	0	0	0	0	0	0	0	0	0	0	0	0	0	0	0	0	0	6.11781e-05	0.000244713	0	0	0
k__Bacteria.p__Proteobacteria.c__Alphaproteobacteria.o__Sphingomonadales.f__Sphingomonadaceae.g__	0	0	0	0	0	0.00190359	0	0	0	0	0	0	0	0	0	0	0	0	0	0	0	0	0	0	0	0	0	0	0.000475662	0	0	0	0	0	0	0	0	0	0	0	5.94813e-05	0.000190359	0	4.75662e-05	0
k__Bacteria.p__Bacteroidetes.c__Sphingobacteriia.o__Sphingobacteriales.f__.g__	0.000465463	0	0	0	0	0	0	0	0.00191292	0	0	0	0	0	0	0	0	0	0	0	0	0	0	0	0	0	0	0	0	0	0	0	0	0	0	0	0	0	0	0	5.94595e-05	0.000237838	0	0	0
k__Bacteria.p__Acidobacteria.c__.Chloracidobacteria..o__RB41.f__.g__	0	0	0	0	0	0	0	0	0	0	0	0	0.000249576	0	0.000838926	0	0	0	0	0.00127314	0	0	0	0	0	0	0	0	0	0	0	0	0	0	0	0	0	0	0	0	5.9041e-05	0	0.000236164	0	0
k__Bacteria.p__Proteobacteria.c__Gammaproteobacteria.o__Xanthomonadales.f__Xanthomonadaceae.g__Pseudoxanthomonas	0.0012102	0	0	0	0	0	0	0	0	0.00112754	0	0	0	0	0	0	0	0	0	0	0	0	0	0	0	0	0	0	0	0	0	0	0	0	0	0	0	0	0	0	5.84435e-05	0.000233774	0	0	0
k__Bacteria.p__Firmicutes.c__Clostridia.o__Clostridiales.f__Lachnospiraceae.__	0	0	0	0	0.00031506	0	0	0	0.001002	0	0	0	0	0	0	0	0	0	0	0	0	0	0	0	0	0	0	0	0	0.000413779	0	0	0	0	0	0	0	0	0	0.000596599	5.8186e-05	0.000131706	0	4.13779e-05	5.96599e-05
k__Bacteria.p__Firmicutes.c__Clostridia.o__Clostridiales.f__Lachnospiraceae.g__Epulopiscium	0	0	0	0	0	0	0	0	0	0	0	0.000275893	0	0	0	0	0.000625195	0	0	0	0.000638366	0	0	0	0.000738041	0	0	0	0	0	0	0	0	0	0	0	0	0	0	0	5.69374e-05	0	9.01088e-05	0.000137641	0
k__Bacteria.p__Firmicutes.c__Bacilli.o__Bacillales.f__Bacillaceae.g__Virgibacillus	0	0	0	0	0	0	0	0	0.00227728	0	0	0	0	0	0	0	0	0	0	0	0	0	0	0	0	0	0	0	0	0	0	0	0	0	0	0	0	0	0	0	5.6932e-05	0.000227728	0	0	0
k__Bacteria.p__Firmicutes.c__Bacilli.o__Gemellales.f__Gemellaceae.__	0	0	0	0	0	0	0	0	0.00227728	0	0	0	0	0	0	0	0	0	0	0	0	0	0	0	0	0	0	0	0	0	0	0	0	0	0	0	0	0	0	0	5.6932e-05	0.000227728	0	0	0
k__Bacteria.p__Actinobacteria.c__MB.A2.108.o__0319.7L14.f__.g__	0	0	0	0	0	0	0	0	0	0	0	0	0	0	0	0.000232634	0	0	0	0	0.000638366	0	0	0	0.000876424	0	0	0	0	0.000517224	0	0	0	0	0	0	0	0	0	0	5.66162e-05	0	2.32634e-05	0.000203201	0
k__Bacteria.p__Tenericutes.c__Mollicutes.o__RF39.f__.g__	0	0	0	0	0	0	0	0	0.001002	0.00125282	0	0	0	0	0	0	0	0	0	0	0	0	0	0	0	0	0	0	0	0	0	0	0	0	0	0	0	0	0	0	5.63706e-05	0.000225482	0	0	0
k__Bacteria.p__Nitrospirae.c__Nitrospira.o__Nitrospirales.f__Nitrospiraceae.g__Nitrospira	0	0	0	0	0	0	0	0	0	0	0	0.000938035	0	0	0	0	0	0	0	0.000783469	0	0	0	0	0.000461276	0	0	0	0	0	0	0	0	0	0	0	0	0	0	0	5.45695e-05	0	0.00017215	4.61276e-05	0
k__Bacteria.p__Proteobacteria.c__Alphaproteobacteria.o__Rhizobiales.f__Rhodobiaceae.g__Afifella	0	0	0	0	0	0	0	0.00161603	0	0	0	0.000551785	0	0	0	0	0	0	0	0	0	0	0	0	0	0	0	0	0	0	0	0	0	0	0	0	0	0	0	0	5.41954e-05	0.000161603	5.51785e-05	0	0
k__Bacteria.p__Actinobacteria.c__Actinobacteria.o__Actinomycetales.f__Pseudonocardiaceae.g__Saccharomonospora	0	0	0	0	0	0	0.00209754	0	0	0	0	0	0	0	0	0	0	0	0	0	0	0	0	0	0	0	0	0	0	0	0	0	0	0	0	0	0	0	0	0	5.24384e-05	0.000209754	0	0	0
k__Bacteria.p__Actinobacteria.c__Rubrobacteria.o__Rubrobacterales.f__Rubrobacteraceae.g__Rubrobacter	0	0	0	0	0	0	0	0	0	0	0	0	0.00109813	0	0	0	0	0	0	0	0	0	0	0	0.000691914	0	0	0	0.000277469	0	0	0	0	0	0	0	0	0	0	0	5.16879e-05	0	0.000109813	9.69383e-05	0
k__Bacteria.p__Proteobacteria.c__Gammaproteobacteria.o__Enterobacteriales.f__Enterobacteriaceae.g__Proteus	0.00204804	0	0	0	0	0	0	0	0	0	0	0	0	0	0	0	0	0	0	0	0	0	0	0	0	0	0	0	0	0	0	0	0	0	0	0	0	0	0	0	5.12009e-05	0.000204804	0	0	0
k__Bacteria.p__Proteobacteria.c__Alphaproteobacteria.__.__.__	0	0	0.00204269	0	0	0	0	0	0	0	0	0	0	0	0	0	0	0	0	0	0	0	0	0	0	0	0	0	0	0	0	0	0	0	0	0	0	0	0	0	5.10673e-05	0.000204269	0	0	0
k__Bacteria.p__Firmicutes.c__Clostridia.o__Clostridiales.f__Veillonellaceae.g__Dialister	0	0	0	0	0.00021004	0	0	0	0.00182183	0	0	0	0	0	0	0	0	0	0	0	0	0	0	0	0	0	0	0	0	0	0	0	0	0	0	0	0	0	0	0	5.07966e-05	0.000203186	0	0	0
k__Bacteria.p__Firmicutes.c__Bacilli.o__Bacillales.f__Paenibacillaceae.g__	0	0.000397614	0	0.000958117	0	0	0	0	0	0	0	0	0	0	0	0	0	0	0	0	0	0	0	0	0.000461276	0	0	0	0	0.000206889	0	0	0	0	0	0	0	0	0	0	5.05974e-05	0.000135573	0	6.68165e-05	0
k__Bacteria.p__Bacteroidetes.c__Flavobacteriia.o__Flavobacteriales.f__.Weeksellaceae..g__	0	0	0	0	0	0.00165797	0.000349589	0	0	0	0	0	0	0	0	0	0	0	0	0	0	0	0	0	0	0	0	0	0	0	0	0	0	0	0	0	0	0	0	0	5.01889e-05	0.000200756	0	0	0
k__Bacteria.p__Firmicutes.c__Bacilli.o__Lactobacillales.f__Leuconostocaceae.g__Weissella	0	0	0	0	0	0	0	0	0.00200401	0	0	0	0	0	0	0	0	0	0	0	0	0	0	0	0	0	0	0	0	0	0	0	0	0	0	0	0	0	0	0	5.01002e-05	0.000200401	0	0	0
k__Bacteria.p__Firmicutes.c__Clostridia.o__Clostridiales.f__Ruminococcaceae.g__Ruminococcus	0	0	0	0	0	0	0	0.000861883	0	0	0	0	0	0	0	0	0.000187559	0.000749064	0	0	0	0	0	0	0.00018451	0	0	0	0	0	0	0	0	0	0	0	0	0	0	0	4.95754e-05	8.61883e-05	9.36623e-05	1.8451e-05	0
k__Bacteria.p__Actinobacteria.c__Thermoleophilia.o__Solirubrobacterales.f__Conexibacteraceae.g__	0.000465463	0	0	0	0.00084016	0	0	0	0	0	0	0	0.000648897	0	0	0	0	0	0	0	0	0	0	0	0	0	0	0	0	0	0	0	0	0	0	0	0	0	0	0	4.8863e-05	0.000130562	6.48897e-05	0	0
k__Bacteria.p__Actinobacteria.c__Actinobacteria.o__Actinomycetales.f__Intrasporangiaceae.g__Phycicoccus	0	0	0	0	0	0	0	0	0	0.00187923	0	0	0	0	0	0	0	0	0	0	0	0	0	0	0	0	0	0	0	0	0	0	0	0	0	0	0	0	0	0	4.69807e-05	0.000187923	0	0	0
k__Bacteria.p__Proteobacteria.c__Deltaproteobacteria.o__Myxococcales.f__Haliangiaceae.g__	0	0	0	0	0	0	0	0	0	0	0	0	0.000299491	0	0	0	0	0.000576203	0	0.000979336	0	0	0	0	0	0	0	0	0	0	0	0	0	0	0	0	0	0	0	0	4.63758e-05	0	0.000185503	0	0
k__Bacteria.p__Proteobacteria.c__Betaproteobacteria.o__Methylophilales.f__.g__	0	0	0	0	0	0	0	0	0	0	0	0	0.00184686	0	0	0	0	0	0	0	0	0	0	0	0	0	0	0	0	0	0	0	0	0	0	0	0	0	0	0	4.61715e-05	0	0.000184686	0	0
k__Bacteria.p__Bacteroidetes.c__Cytophagia.o__Cytophagales.f__Cytophagaceae.g__Sporocytophaga	0	0	0	0	0	0	0	0.0018315	0	0	0	0	0	0	0	0	0	0	0	0	0	0	0	0	0	0	0	0	0	0	0	0	0	0	0	0	0	0	0	0	4.57875e-05	0.00018315	0	0	0
k__Bacteria.p__Chloroflexi.c__SAR202.o__.f__.g__	0	0	0	0	0	0	0	0	0	0	0	0	0	0	0	0	0.000875274	0.000864304	0	0	0	0	0	0	0	0	0	0	0	0	0	0	0	0	0	0	0	0	0	0	4.34894e-05	0	0.000173958	0	0
k__Bacteria.p__TM6.c__SJA.4.o__.f__.g__	0	0	0	0	0	0	0	0	0.00173073	0	0	0	0	0	0	0	0	0	0	0	0	0	0	0	0	0	0	0	0	0	0	0	0	0	0	0	0	0	0	0	4.32684e-05	0.000173073	0	0	0
k__Bacteria.p__Firmicutes.c__Bacilli.o__Lactobacillales.f__Carnobacteriaceae.g__Granulicatella	0.00148948	0.000220897	0	0	0	0	0	0	0	0	0	0	0	0	0	0	0	0	0	0	0	0	0	0	0	0	0	0	0	0	0	0	0	0	0	0	0	0	0	0	4.27594e-05	0.000171038	0	0	0
k__Bacteria.p__Actinobacteria.c__Actinobacteria.o__Actinomycetales.f__Actinomycetaceae.g__Actinomyces	0	0	0	0	0.00168032	0	0	0	0	0	0	0	0	0	0	0	0	0	0	0	0	0	0	0	0	0	0	0	0	0	0	0	0	0	0	0	0	0	0	0	4.2008e-05	0.000168032	0	0	0
k__Bacteria.p__Bacteroidetes.c__Flavobacteriia.o__Flavobacteriales.f__Flavobacteriaceae.g__	0	0	0	0	0	0	0	0	0	0	0	0	0.000399321	0	0	0	0	0	0	0	0.00127673	0	0	0	0	0	0	0	0	0	0	0	0	0	0	0	0	0	0	0	4.19013e-05	0	3.99321e-05	0.000127673	0
k__Bacteria.p__Bacteroidetes.c__Flavobacteriia.o__Flavobacteriales.f__Cryomorphaceae.g__Owenweeksia	0	0	0	0	0	0	0	0	0.00163964	0	0	0	0	0	0	0	0	0	0	0	0	0	0	0	0	0	0	0	0	0	0	0	0	0	0	0	0	0	0	0	4.09911e-05	0.000163964	0	0	0
k__Bacteria.p__Actinobacteria.c__Actinobacteria.o__Actinomycetales.f__Micromonosporaceae.g__Solwaraspora	0.00158257	0	0	0	0	0	0	0	0	0	0	0	0	0	0	0	0	0	0	0	0	0	0	0	0	0	0	0	0	0	0	0	0	0	0	0	0	0	0	0	3.95643e-05	0.000158257	0	0	0
k__Bacteria.p__Proteobacteria.c__Deltaproteobacteria.o__Bdellovibrionales.f__Bacteriovoracaceae.g__Peredibacter	0	0	0	0	0	0	0	0	0	0	0	0	0	0	0	0.000511795	0.00106283	0	0	0	0	0	0	0	0	0	0	0	0	0	0	0	0	0	0	0	0	0	0	0	3.93657e-05	0	0.000157463	0	0
k__Bacteria.p__Actinobacteria.c__Thermoleophilia.o__Solirubrobacterales.f__Solirubrobacteraceae.g__Solirubrobacter	0	0	0	0.000615932	0	0	0	0	0	0	0	0	0	0	0	0	0	0	0.000938684	0	0	0	0	0	0	0	0	0	0	0	0	0	0	0	0	0	0	0	0	0	3.88654e-05	6.15932e-05	9.38684e-05	0	0
k__Bacteria.p__Proteobacteria.c__Betaproteobacteria.o__Burkholderiales.f__Alcaligenaceae.g__Pusillimonas	0.000930925	0	0	0	0	0	0	0	0	0	0	0	0.000598982	0	0	0	0	0	0	0	0	0	0	0	0	0	0	0	0	0	0	0	0	0	0	0	0	0	0	0	3.82477e-05	9.30925e-05	5.98982e-05	0	0
k__Bacteria.p__Proteobacteria.c__Betaproteobacteria.o__Burkholderiales.f__Comamonadaceae.g__Variovorax	0	0	0	0	0	0	0	0	0	0	0	0	0	0	0.00151007	0	0	0	0	0	0	0	0	0	0	0	0	0	0	0	0	0	0	0	0	0	0	0	0	0	3.77517e-05	0	0.000151007	0	0
k__Bacteria.p__Bacteroidetes.c__Bacteroidia.o__Bacteroidales.f__.g__	0	0	0	0	0	0	0	0	0	0.00150338	0	0	0	0	0	0	0	0	0	0	0	0	0	0	0	0	0	0	0	0	0	0	0	0	0	0	0	0	0	0	3.75846e-05	0.000150338	0	0	0
k__Bacteria.p__Proteobacteria.c__Betaproteobacteria.o__Rhodocyclales.f__Rhodocyclaceae.g__Dok59	0	0	0	0	0	0	0	0	0	0.00150338	0	0	0	0	0	0	0	0	0	0	0	0	0	0	0	0	0	0	0	0	0	0	0	0	0	0	0	0	0	0	3.75846e-05	0.000150338	0	0	0
k__Bacteria.p__Actinobacteria.c__Actinobacteria.o__Actinomycetales.f__Micrococcaceae.g__Nesterenkonia	0	0	0	0	0.0010502	0.000429843	0	0	0	0	0	0	0	0	0	0	0	0	0	0	0	0	0	0	0	0	0	0	0	0	0	0	0	0	0	0	0	0	0	0	3.70011e-05	0.000148004	0	0	0
k__Bacteria.p__Proteobacteria.c__Alphaproteobacteria.o__Rhizobiales.f__Phyllobacteriaceae.g__Aminobacter	0	0	0	0	0	0.00147375	0	0	0	0	0	0	0	0	0	0	0	0	0	0	0	0	0	0	0	0	0	0	0	0	0	0	0	0	0	0	0	0	0	0	3.68437e-05	0.000147375	0	0	0
k__Bacteria.p__Proteobacteria.c__Alphaproteobacteria.o__Rhodobacterales.f__Rhodobacteraceae.g__Amaricoccus	0	0	0	0	0	0	0	0	0.00145746	0	0	0	0	0	0	0	0	0	0	0	0	0	0	0	0	0	0	0	0	0	0	0	0	0	0	0	0	0	0	0	3.64365e-05	0.000145746	0	0	0
k__Bacteria.p__Proteobacteria.c__Betaproteobacteria.o__Burkholderiales.f__Oxalobacteraceae.g__Ralstonia	0	0.000441794	0	0	0	0	0	0	0.001002	0	0	0	0	0	0	0	0	0	0	0	0	0	0	0	0	0	0	0	0	0	0	0	0	0	0	0	0	0	0	0	3.6095e-05	0.00014438	0	0	0
k__Bacteria.p__Firmicutes.c__Bacilli.o__Lactobacillales.f__Streptococcaceae.g__Lactococcus	0.0013033	0	0	0	0	0	0	0	0	0	0	0	0	0	0	0	0	0	0	0	0	0	0	0	0.000138383	0	0	0	0	0	0	0	0	0	0	0	0	0	0	0	3.6042e-05	0.000130329	0	1.38383e-05	0
k__Bacteria.p__Firmicutes.c__Bacilli.o__Bacillales.f__Planococcaceae.g__Solibacillus	0	0	0.00142989	0	0	0	0	0	0	0	0	0	0	0	0	0	0	0	0	0	0	0	0	0	0	0	0	0	0	0	0	0	0	0	0	0	0	0	0	0	3.57471e-05	0.000142989	0	0	0
k__Bacteria.p__Firmicutes.c__Bacilli.o__Lactobacillales.f__Lactobacillaceae.__	0	0	0	0	0	0	0	0	0	0.0013781	0	0	0	0	0	0	0	0	0	0	0	0	0	0	0	0	0	0	0	0	0	0	0	0	0	0	0	0	0	0	3.44525e-05	0.00013781	0	0	0
k__Bacteria.p__Proteobacteria.c__Alphaproteobacteria.o__Rhizobiales.f__Phyllobacteriaceae.g__Chelativorans	0	0	0	0	0	0	0	0	0	0.0013781	0	0	0	0	0	0	0	0	0	0	0	0	0	0	0	0	0	0	0	0	0	0	0	0	0	0	0	0	0	0	3.44525e-05	0.00013781	0	0	0
k__Bacteria.p__Chloroflexi.c__Ellin6529.o__.f__.g__	0	0	0	0	0	0	0	0	0	0	0	0	0	0	0	0	0	0	0	0.00137107	0	0	0	0	0	0	0	0	0	0	0	0	0	0	0	0	0	0	0	0	3.42768e-05	0	0.000137107	0	0
k__Bacteria.p__Bacteroidetes.c__Flavobacteriia.o__Flavobacteriales.f__.Weeksellaceae..g__Ornithobacterium	0	0	0	0	0	0	0	0	0	0	0	0	0.000449236	0	0	0	0.000437637	0.000288101	0	0.000195867	0	0	0	0	0	0	0	0	0	0	0	0	0	0	0	0	0	0	0	0	3.4271e-05	0	0.000137084	0	0
k__Bacteria.p__Firmicutes.c__Clostridia.o__Clostridiales.f__Eubacteriaceae.g__Garciella	0	0	0	0	0	0	0	0	0.00136637	0	0	0	0	0	0	0	0	0	0	0	0	0	0	0	0	0	0	0	0	0	0	0	0	0	0	0	0	0	0	0	3.41592e-05	0.000136637	0	0	0
k__Bacteria.p__Firmicutes.c__Clostridia.o__OPB54.f__.g__	0	0	0	0	0	0	0	0	0.00136637	0	0	0	0	0	0	0	0	0	0	0	0	0	0	0	0	0	0	0	0	0	0	0	0	0	0	0	0	0	0	0	3.41592e-05	0.000136637	0	0	0
k__Bacteria.p__Firmicutes.c__Bacilli.o__Bacillales.f__Thermoactinomycetaceae.__	0	0	0	0	0	0	0	0	0	0	0	0	0	0	0.00134228	0	0	0	0	0	0	0	0	0	0	0	0	0	0	0	0	0	0	0	0	0	0	0	0	0	3.35571e-05	0	0.000134228	0	0
k__Bacteria.p__Proteobacteria.c__Alphaproteobacteria.o__Rhizobiales.f__Hyphomicrobiaceae.g__	0.00074474	0	0	0	0	0	0	0	0	0	0	0	0	0	0.000167785	0	0	0	0	0	0	0	0	0	0.000415148	0	0	0	0	0	0	0	0	0	0	0	0	0	0	0	3.31918e-05	7.4474e-05	1.67785e-05	4.15148e-05	0
k__Bacteria.p__Bacteroidetes.c__Cytophagia.o__Cytophagales.f__Cytophagaceae.g__Pontibacter	0	0	0	0	0	0	0	0.00129283	0	0	0	0	0	0	0	0	0	0	0	0	0	0	0	0	0	0	0	0	0	0	0	0	0	0	0	0	0	0	0	0	3.23206e-05	0.000129282	0	0	0
k__Bacteria.p__Proteobacteria.c__Betaproteobacteria.o__Burkholderiales.f__Comamonadaceae.g__Acidovorax	0	0	0	0	0	0	0	0.00129283	0	0	0	0	0	0	0	0	0	0	0	0	0	0	0	0	0	0	0	0	0	0	0	0	0	0	0	0	0	0	0	0	3.23206e-05	0.000129282	0	0	0
k__Bacteria.p__Proteobacteria.c__Alphaproteobacteria.o__Rhizobiales.f__Xanthobacteraceae.g__	0	0	0	0	0	0	0	0	0.00127528	0	0	0	0	0	0	0	0	0	0	0	0	0	0	0	0	0	0	0	0	0	0	0	0	0	0	0	0	0	0	0	3.1882e-05	0.000127528	0	0	0
k__Bacteria.p__Firmicutes.c__Bacilli.o__Lactobacillales.f__Aerococcaceae.g__Facklamia	0	0	0	0	0	0	0	0	0	0	0	0	0	0	0	0.000744428	0	0.000518583	0	0	0	0	0	0	0	0	0	0	0	0	0	0	0	0	0	0	0	0	0	0	3.15753e-05	0	0.000126301	0	0
k__Bacteria.p__Firmicutes.c__Clostridia.o__Clostridiales.f__Lachnospiraceae.g__Roseburia	0	0	0	0	0	0	0	0	0	0.00125282	0	0	0	0	0	0	0	0	0	0	0	0	0	0	0	0	0	0	0	0	0	0	0	0	0	0	0	0	0	0	3.13205e-05	0.000125282	0	0	0
k__Bacteria.p__Firmicutes.c__Clostridia.o__Clostridiales.f__Ruminococcaceae.g__	0	0	0	0	0	0	0	0	0	0.00125282	0	0	0	0	0	0	0	0	0	0	0	0	0	0	0	0	0	0	0	0	0	0	0	0	0	0	0	0	0	0	3.13205e-05	0.000125282	0	0	0
k__Bacteria.p__Planctomycetes.c__Planctomycetia.o__Gemmatales.f__Isosphaeraceae.g__	0	0	0	0	0	0	0	0	0	0	0	0.000551785	0	0	0	0.000697902	0	0	0	0	0	0	0	0	0	0	0	0	0	0	0	0	0	0	0	0	0	0	0	0	3.12422e-05	0	0.000124969	0	0
k__Bacteria.p__Firmicutes.c__Clostridia.o__Clostridiales.f__Ruminococcaceae.g__Clostridium	0	0	0.00122561	0	0	0	0	0	0	0	0	0	0	0	0	0	0	0	0	0	0	0	0	0	0	0	0	0	0	0	0	0	0	0	0	0	0	0	0	0	3.06404e-05	0.000122561	0	0	0
k__Bacteria.p__Firmicutes.c__Clostridia.o__Clostridiales.f__Lachnospiraceae.g__Blautia	0.0012102	0	0	0	0	0	0	0	0	0	0	0	0	0	0	0	0	0	0	0	0	0	0	0	0	0	0	0	0	0	0	0	0	0	0	0	0	0	0	0	3.02551e-05	0.00012102	0	0	0
k__Bacteria.p__Proteobacteria.c__Deltaproteobacteria.o__.Entotheonellales..f__.Entotheonellaceae..g__	0	0	0	0	0	0	0	0	0	0	0	0	0	0	0	0	0	0.00121003	0	0	0	0	0	0	0	0	0	0	0	0	0	0	0	0	0	0	0	0	0	0	3.02506e-05	0	0.000121003	0	0
k__Bacteria.p__Proteobacteria.c__Alphaproteobacteria.o__Rhizobiales.f__Phyllobacteriaceae.__	0	0	0	0	0	0.000675468	0	0	0	0	0	0	0	0	0	0	0	0	0	0	0	0	0	0	0.000507403	0	0	0	0	0	0	0	0	0	0	0	0	0	0	0	2.95718e-05	6.75468e-05	0	5.07403e-05	0
k__Bacteria.p__Proteobacteria.c__Gammaproteobacteria.o__Thiotrichales.f__Piscirickettsiaceae.g__	0	0	0	0	0	0	0	0	0	0	0	0	0	0	0	0	0	0	0	0.0011752	0	0	0	0	0	0	0	0	0	0	0	0	0	0	0	0	0	0	0	0	2.93801e-05	0	0.00011752	0	0
k__Bacteria.p__Proteobacteria.c__Alphaproteobacteria.o__Rhizobiales.f__.g__	0	0	0	0	0	0	0	0	0	0	0	0	0	0	0	0	0	0	0	0.000587602	0	0	0	0	0.000461276	0	0	0	0.000118915	0	0	0	0	0	0	0	0	0	0	0	2.91948e-05	0	5.87602e-05	5.80191e-05	0
k__Bacteria.p__Actinobacteria.c__Actinobacteria.o__Actinomycetales.f__Nocardiopsaceae.g__	0	0	0	0	0.00115522	0	0	0	0	0	0	0	0	0	0	0	0	0	0	0	0	0	0	0	0	0	0	0	0	0	0	0	0	0	0	0	0	0	0	0	2.88805e-05	0.000115522	0	0	0
k__Bacteria.p__Acidobacteria.c__.Chloracidobacteria..o__RB41.__.__	0	0	0	0	0	0	0	0	0	0	0	0	0	0	0	0	0.000750234	0	0	0.000391734	0	0	0	0	0	0	0	0	0	0	0	0	0	0	0	0	0	0	0	0	2.85492e-05	0	0.000114197	0	0
k__Bacteria.p__Firmicutes.c__Clostridia.o__Clostridiales.f__.Tissierellaceae..g__1.68	0	0	0.00112348	0	0	0	0	0	0	0	0	0	0	0	0	0	0	0	0	0	0	0	0	0	0	0	0	0	0	0	0	0	0	0	0	0	0	0	0	0	2.8087e-05	0.000112348	0	0	0
k__Bacteria.p__Bacteroidetes.c__Flavobacteriia.o__Flavobacteriales.f__.Weeksellaceae..g__Wautersiella	0.00111711	0	0	0	0	0	0	0	0	0	0	0	0	0	0	0	0	0	0	0	0	0	0	0	0	0	0	0	0	0	0	0	0	0	0	0	0	0	0	0	2.79277e-05	0.000111711	0	0	0
k__Bacteria.p__Firmicutes.c__Clostridia.o__Clostridiales.f__.Tissierellaceae..g__Parvimonas	0.00111711	0	0	0	0	0	0	0	0	0	0	0	0	0	0	0	0	0	0	0	0	0	0	0	0	0	0	0	0	0	0	0	0	0	0	0	0	0	0	0	2.79277e-05	0.000111711	0	0	0
k__Bacteria.p__Firmicutes.c__Clostridia.o__Halanaerobiales.f__Halanaerobiaceae.g__	0.00111711	0	0	0	0	0	0	0	0	0	0	0	0	0	0	0	0	0	0	0	0	0	0	0	0	0	0	0	0	0	0	0	0	0	0	0	0	0	0	0	2.79277e-05	0.000111711	0	0	0
k__Bacteria.p__Proteobacteria.c__Betaproteobacteria.o__Burkholderiales.f__Alcaligenaceae.g__Sutterella	0.00111711	0	0	0	0	0	0	0	0	0	0	0	0	0	0	0	0	0	0	0	0	0	0	0	0	0	0	0	0	0	0	0	0	0	0	0	0	0	0	0	2.79277e-05	0.000111711	0	0	0
k__Bacteria.p__Actinobacteria.c__Actinobacteria.o__Actinomycetales.f__Promicromonosporaceae.g__Promicromonospora	0	0	0	0	0	0	0	0	0	0	0	0	0	0	0	0	0	0	0	0	0	0	0	0	0.00110706	0	0	0	0	0	0	0	0	0	0	0	0	0	0	0	2.76766e-05	0	0	0.000110706	0
k__Bacteria.p__Proteobacteria.c__Alphaproteobacteria.o__Rhodospirillales.f__Acetobacteraceae.g__Roseococcus	0	0	0	0	0	0	0	0	0	0	0	0	0	0	0	0	0	0.00109479	0	0	0	0	0	0	0	0	0	0	0	0	0	0	0	0	0	0	0	0	0	0	2.73696e-05	0	0.000109479	0	0
k__Bacteria.p__Proteobacteria.c__Gammaproteobacteria.o__Xanthomonadales.f__Xanthomonadaceae.g__	0	0	0	0	0	0	0	0	0.0010931	0	0	0	0	0	0	0	0	0	0	0	0	0	0	0	0	0	0	0	0	0	0	0	0	0	0	0	0	0	0	0	2.73274e-05	0.00010931	0	0	0
k__Bacteria.p__Actinobacteria.c__Thermoleophilia.o__Solirubrobacterales.f__Patulibacteraceae.g__Patulibacter	0	0	0	0	0	0	0	0	0	0.00100226	0	0	0	0	0	0	0	0	0	0	0	0	0	0	0	0	0	0	0	0	0	0	0	0	0	0	0	0	0	0	2.50564e-05	0.000100226	0	0	0
k__Bacteria.p__Proteobacteria.c__Gammaproteobacteria.o__Xanthomonadales.f__Xanthomonadaceae.g__Rhodanobacter	0	0	0	0	0	0	0	0	0.001002	0	0	0	0	0	0	0	0	0	0	0	0	0	0	0	0	0	0	0	0	0	0	0	0	0	0	0	0	0	0	0	2.50501e-05	0.0001002	0	0	0
k__Bacteria.p__Fusobacteria.c__Fusobacteriia.o__Fusobacteriales.f__Leptotrichiaceae.g__Leptotrichia	0	0	0.000510673	0.000479058	0	0	0	0	0	0	0	0	0	0	0	0	0	0	0	0	0	0	0	0	0	0	0	0	0	0	0	0	0	0	0	0	0	0	0	0	2.47433e-05	9.89731e-05	0	0	0
k__Bacteria.p__Proteobacteria.c__Alphaproteobacteria.o__Rhizobiales.f__Phyllobacteriaceae.g__	0.00074474	0	0	0	0	0	0	0	0	0	0	0	0	0	0	0	0	0.000230481	0	0	0	0	0	0	0	0	0	0	0	0	0	0	0	0	0	0	0	0	0	0	2.43805e-05	7.4474e-05	2.30481e-05	0	0
k__Bacteria.p__Firmicutes.c__Clostridia.o__Clostridiales.f__Veillonellaceae.g__Phascolarctobacterium	0	0.000132538	0.000204269	0	0	0	0	0	0.000637639	0	0	0	0	0	0	0	0	0	0	0	0	0	0	0	0	0	0	0	0	0	0	0	0	0	0	0	0	0	0	0	2.43611e-05	9.74446e-05	0	0	0
k__Bacteria.p__Proteobacteria.c__Betaproteobacteria.o__Neisseriales.f__Neisseriaceae.g__	0	0	0	0	0	0	0	0.000754148	0	0	0	0	0.000199661	0	0	0	0	0	0	0	0	0	0	0	0	0	0	0	0	0	0	0	0	0	0	0	0	0	0	0	2.38452e-05	7.54148e-05	1.99661e-05	0	0
k__Bacteria.p__Chloroflexi.c__Gitt.GS.136.o__.f__.g__	0	0	0	0	0	0	0	0	0	0	0	0	0.000299491	0	0	0	0	0.000633823	0	0	0	0	0	0	0	0	0	0	0	0	0	0	0	0	0	0	0	0	0	0	2.33328e-05	0	9.33314e-05	0	0
k__Bacteria.p__Proteobacteria.c__Gammaproteobacteria.o__Pasteurellales.f__.g__	0.000930925	0	0	0	0	0	0	0	0	0	0	0	0	0	0	0	0	0	0	0	0	0	0	0	0	0	0	0	0	0	0	0	0	0	0	0	0	0	0	0	2.32731e-05	9.30925e-05	0	0	0
k__Bacteria.p__Actinobacteria.c__Actinobacteria.o__Actinomycetales.f__Sanguibacteraceae.g__Sanguibacter	0	0	0	0	0	0	0	0	0	0	0	0	0	0	0.000922819	0	0	0	0	0	0	0	0	0	0	0	0	0	0	0	0	0	0	0	0	0	0	0	0	0	2.30705e-05	0	9.22819e-05	0	0
k__Bacteria.p__Firmicutes.c__Clostridia.o__Clostridiales.f__Peptostreptococcaceae.g__Peptostreptococcus	0	0	0	0	0	0.000921093	0	0	0	0	0	0	0	0	0	0	0	0	0	0	0	0	0	0	0	0	0	0	0	0	0	0	0	0	0	0	0	0	0	0	2.30273e-05	9.21093e-05	0	0	0
k__Bacteria.p__Firmicutes.c__Clostridia.o__Clostridiales.f__.Mogibacteriaceae..g__	0	0	0	0	0	0.000921093	0	0	0	0	0	0	0	0	0	0	0	0	0	0	0	0	0	0	0	0	0	0	0	0	0	0	0	0	0	0	0	0	0	0	2.30273e-05	9.21093e-05	0	0	0
k__Bacteria.p__Planctomycetes.c__Planctomycetia.o__Pirellulales.f__Pirellulaceae.g__	0	0	0	0	0	0	0	0	0.000910913	0	0	0	0	0	0	0	0	0	0	0	0	0	0	0	0	0	0	0	0	0	0	0	0	0	0	0	0	0	0	0	2.27728e-05	9.10913e-05	0	0	0
k__Bacteria.p__Proteobacteria.c__Alphaproteobacteria.o__Rhodobacterales.f__Rhodobacteraceae.g__Rubellimicrobium	0	0	0	0	0	0	0	0	0.000910913	0	0	0	0	0	0	0	0	0	0	0	0	0	0	0	0	0	0	0	0	0	0	0	0	0	0	0	0	0	0	0	2.27728e-05	9.10913e-05	0	0	0
k__Bacteria.p__Fusobacteria.c__Fusobacteriia.o__Fusobacteriales.f__Fusobacteriaceae.g__Cetobacterium	0	0	0	0	0	0	0	0	0	0.000876973	0	0	0	0	0	0	0	0	0	0	0	0	0	0	0	0	0	0	0	0	0	0	0	0	0	0	0	0	0	0	2.19243e-05	8.76973e-05	0	0	0
k__Bacteria.p__Proteobacteria.c__Deltaproteobacteria.o__Bdellovibrionales.f__Bacteriovoracaceae.g__	0	0	0	0	0	0	0	0	0	0	0	0	0	0	0	0	0	0.000864304	0	0	0	0	0	0	0	0	0	0	0	0	0	0	0	0	0	0	0	0	0	0	2.16076e-05	0	8.64304e-05	0	0
k__Bacteria.p__Proteobacteria.c__Deltaproteobacteria.o__Myxococcales.f__Nannocystaceae.g__Nannocystis	0	0	0	0	0	0	0	0	0	0	0	0	0	0	0	0	0	0.000864304	0	0	0	0	0	0	0	0	0	0	0	0	0	0	0	0	0	0	0	0	0	0	2.16076e-05	0	8.64304e-05	0	0
k__Bacteria.p__Actinobacteria.c__Actinobacteria.o__Actinomycetales.f__Williamsiaceae.g__Williamsia	0	0	0	0	0	0	0	0	0	0	0	0	0.000499151	0	0	0	0	0	0	0	0	0	0.00035137	0	0	0	0	0	0	0	0	0	0	0	0	0	0	0	0	0	2.1263e-05	0	4.99151e-05	3.5137e-05	0
k__Bacteria.p__Proteobacteria.c__Deltaproteobacteria.o__Myxococcales.f__Nannocystaceae.g__Plesiocystis	0	0	0	0	0	0	0	0	0	0	0	0	0	0	0.000838926	0	0	0	0	0	0	0	0	0	0	0	0	0	0	0	0	0	0	0	0	0	0	0	0	0	2.09732e-05	0	8.38926e-05	0	0
k__Bacteria.p__Bacteroidetes.c__Cytophagia.o__Cytophagales.f__Cytophagaceae.g__Larkinella	0	0	0	0	0	0	0	0	0	0	0	0	0	0	0	0	0	0	0	0	0	0	0	0	0	0	0	0	0.000832408	0	0	0	0	0	0	0	0	0	0	0	2.08102e-05	0	0	8.32408e-05	0
k__Bacteria.p__.c__.o__.f__.g__	0	0	0	0	0	0	0	0	0	0	0	0.000827678	0	0	0	0	0	0	0	0	0	0	0	0	0	0	0	0	0	0	0	0	0	0	0	0	0	0	0	0	2.0692e-05	0	8.27678e-05	0	0
k__Bacteria.p__Actinobacteria.c__Actinobacteria.o__Actinomycetales.f__Pseudonocardiaceae.g__	0	0	0	0	0	0	0	0	0	0	0	0	0	0	0	0	0	0	0	0	0	0	0	0.00080402	0	0	0	0	0	0	0	0	0	0	0	0	0	0	0	0	2.01005e-05	0	0	8.0402e-05	0
k__Bacteria.p__Actinobacteria.c__Actinobacteria.o__Actinomycetales.f__Micromonosporaceae.g__Virgisporangium	0	0	0	0	0	0	0	0	0	0	0	0	0.000798642	0	0	0	0	0	0	0	0	0	0	0	0	0	0	0	0	0	0	0	0	0	0	0	0	0	0	0	1.99661e-05	0	7.98642e-05	0	0
k__Bacteria.p__Proteobacteria.c__Gammaproteobacteria.o__Xanthomonadales.f__Xanthomonadaceae.g__Ignatzschineria	0	0	0	0	0	0	0	0	0	0	0	0	0	0	0.000755034	0	0	0	0	0	0	0	0	0	0	0	0	0	0	0	0	0	0	0	0	0	0	0	0	0	1.88758e-05	0	7.55034e-05	0	0
k__Bacteria.p__Actinobacteria.c__Actinobacteria.o__Actinomycetales.f__Nocardiopsaceae.__	0	0	0	0.000752806	0	0	0	0	0	0	0	0	0	0	0	0	0	0	0	0	0	0	0	0	0	0	0	0	0	0	0	0	0	0	0	0	0	0	0	0	1.88201e-05	7.52806e-05	0	0	0
k__Bacteria.p__Acidobacteria.c__iii1.8.o__DS.18.f__.g__	0	0	0	0	0	0	0	0	0	0	0	0	0	0	0	0	0	0.000749064	0	0	0	0	0	0	0	0	0	0	0	0	0	0	0	0	0	0	0	0	0	0	1.87266e-05	0	7.49064e-05	0	0
k__Bacteria.p__Actinobacteria.c__Actinobacteria.o__Actinomycetales.f__Nocardioidaceae.g__Pimelobacter	0	0	0	0	0	0	0	0	0	0	0	0	0	0	0	0	0	0.000749064	0	0	0	0	0	0	0	0	0	0	0	0	0	0	0	0	0	0	0	0	0	0	1.87266e-05	0	7.49064e-05	0	0
k__Bacteria.p__Proteobacteria.c__Alphaproteobacteria.o__Sphingomonadales.f__Sphingomonadaceae.g__Sphingopyxis	0	0	0	0	0	0.000736874	0	0	0	0	0	0	0	0	0	0	0	0	0	0	0	0	0	0	0	0	0	0	0	0	0	0	0	0	0	0	0	0	0	0	1.84219e-05	7.36874e-05	0	0	0
k__Bacteria.p__Proteobacteria.c__Betaproteobacteria.o__Burkholderiales.f__Comamonadaceae.g__Rubrivivax	0	0	0	0	0	0.000736874	0	0	0	0	0	0	0	0	0	0	0	0	0	0	0	0	0	0	0	0	0	0	0	0	0	0	0	0	0	0	0	0	0	0	1.84219e-05	7.36874e-05	0	0	0
k__Bacteria.p__Firmicutes.c__Clostridia.o__Clostridiales.f__.Tissierellaceae..g__Tepidimicrobium	0.000186185	0	0	0.000547495	0	0	0	0	0	0	0	0	0	0	0	0	0	0	0	0	0	0	0	0	0	0	0	0	0	0	0	0	0	0	0	0	0	0	0	0	1.8342e-05	7.3368e-05	0	0	0
k__Bacteria.p__Proteobacteria.c__Alphaproteobacteria.o__Rhizobiales.f__Xanthobacteraceae.g__Labrys	0	0	0	0.000136874	0	0	0	0	0	0	0	0	0	0	0	0	0	0	0	0	0	0	0	0	0.000276766	0	0	0	0	0.000310334	0	0	0	0	0	0	0	0	0	0	1.80994e-05	1.36874e-05	0	5.871e-05	0
k__Bacteria.p__Chloroflexi.c__Chloroflexi.o__AKIW781.f__.g__	0	0	0	0	0	0	0	0	0	0	0	0	0	0	0	0	0	0.000691443	0	0	0	0	0	0	0	0	0	0	0	0	0	0	0	0	0	0	0	0	0	0	1.72861e-05	0	6.91443e-05	0	0
k__Bacteria.p__.Thermi..c__Deinococci.o__Deinococcales.f__Trueperaceae.g__Truepera	0	0	0	0	0	0	0	0	0	0	0	0	0	0	0	0	0	0.000691443	0	0	0	0	0	0	0	0	0	0	0	0	0	0	0	0	0	0	0	0	0	0	1.72861e-05	0	6.91443e-05	0	0
k__Bacteria.p__Cyanobacteria.c__Nostocophycideae.o__Nostocales.f__Nostocaceae.g__Cylindrospermopsis	0	0	0	0	0	0	0	0	0	0	0	0	0	0	0	0	0.000687715	0	0	0	0	0	0	0	0	0	0	0	0	0	0	0	0	0	0	0	0	0	0	0	1.71929e-05	0	6.87715e-05	0	0
k__Bacteria.p__Firmicutes.c__Bacilli.o__Lactobacillales.f__Aerococcaceae.g__Alkalibacterium	0	0	0	0	0	0	0	0	0	0	0	0	0	0	0	0	0	0	0	0.000685535	0	0	0	0	0	0	0	0	0	0	0	0	0	0	0	0	0	0	0	0	1.71384e-05	0	6.85535e-05	0	0
k__Bacteria.p__Cyanobacteria.c__Nostocophycideae.o__Nostocales.f__Nostocaceae.g__Nostoc	0	0	0	0	0	0	0	0	0	0	0	0	0.000499151	0	0	0.000186107	0	0	0	0	0	0	0	0	0	0	0	0	0	0	0	0	0	0	0	0	0	0	0	0	1.71315e-05	0	6.85258e-05	0	0
k__Bacteria.p__Proteobacteria.c__Betaproteobacteria.o__Burkholderiales.f__Oxalobacteraceae.g__	0	0	0	0.000684369	0	0	0	0	0	0	0	0	0	0	0	0	0	0	0	0	0	0	0	0	0	0	0	0	0	0	0	0	0	0	0	0	0	0	0	0	1.71092e-05	6.84369e-05	0	0	0
k__Bacteria.p__Tenericutes.c__Mollicutes.o__Anaeroplasmatales.f__Anaeroplasmataceae.g__Asteroleplasma	0	0	0	0.000684369	0	0	0	0	0	0	0	0	0	0	0	0	0	0	0	0	0	0	0	0	0	0	0	0	0	0	0	0	0	0	0	0	0	0	0	0	1.71092e-05	6.84369e-05	0	0	0
k__Bacteria.p__Proteobacteria.c__Alphaproteobacteria.o__Rhizobiales.f__Hyphomicrobiaceae.__	0	0	0	0	0	0	0	0	0	0	0	0	0	0	0	0	0	0	0	0	0	0	0	0.000670017	0	0	0	0	0	0	0	0	0	0	0	0	0	0	0	0	1.67504e-05	0	0	6.70017e-05	0
k__Bacteria.p__Firmicutes.c__Clostridia.o__Clostridiales.f__Clostridiaceae.g__Alkaliphilus	0	0.000309256	0	0.000342185	0	0	0	0	0	0	0	0	0	0	0	0	0	0	0	0	0	0	0	0	0	0	0	0	0	0	0	0	0	0	0	0	0	0	0	0	1.6286e-05	6.51441e-05	0	0	0
k__Bacteria.p__Firmicutes.c__Bacilli.o__Bacillales.f__Thermoactinomycetaceae.g__Planifilum	0	0	0	0	0.00063012	0	0	0	0	0	0	0	0	0	0	0	0	0	0	0	0	0	0	0	0	0	0	0	0	0	0	0	0	0	0	0	0	0	0	0	1.5753e-05	6.3012e-05	0	0	0
k__Bacteria.p__Cyanobacteria.c__ML635J.21.o__.f__.g__	0	0	0	0.000342185	0	0	0	0	0	0	0	0.000275893	0	0	0	0	0	0	0	0	0	0	0	0	0	0	0	0	0	0	0	0	0	0	0	0	0	0	0	0	1.5452e-05	3.42185e-05	2.75893e-05	0	0
k__Bacteria.p__Firmicutes.c__Clostridia.o__Clostridiales.f__Lachnospiraceae.g__Coprococcus	0	0	0	0	0	0	0	0	0	0	0	0	0	0	0	0	0	0	0	0	0	0	0	0	0.000599659	0	0	0	0	0	0	0	0	0	0	0	0	0	0	0	1.49915e-05	0	0	5.99659e-05	0
k__Bacteria.p__Actinobacteria.c__Actinobacteria.o__Actinomycetales.f__Intrasporangiaceae.__	0	0	0	0	0	0	0	0	0	0	0	0	0.000598982	0	0	0	0	0	0	0	0	0	0	0	0	0	0	0	0	0	0	0	0	0	0	0	0	0	0	0	1.49745e-05	0	5.98982e-05	0	0
k__Bacteria.p__Chloroflexi.c__Anaerolineae.o__GCA004.f__.g__	0	0	0	0	0	0	0	0	0	0	0	0	0	0	0	0	0	0	0	0	0	0	0	0	0.000553531	0	0	0	0	0	0	0	0	0	0	0	0	0	0	0	1.38383e-05	0	0	5.53531e-05	0
k__Bacteria.p__Proteobacteria.c__Deltaproteobacteria.o__.f__.g__	0	0	0	0	0	0	0	0	0	0	0	0	0.000549067	0	0	0	0	0	0	0	0	0	0	0	0	0	0	0	0	0	0	0	0	0	0	0	0	0	0	0	1.37267e-05	0	5.49067e-05	0	0
k__Bacteria.p__Actinobacteria.c__Actinobacteria.o__Actinomycetales.f__Pseudonocardiaceae.g__Saccharopolyspora	0	0.000530152	0	0	0	0	0	0	0	0	0	0	0	0	0	0	0	0	0	0	0	0	0	0	0	0	0	0	0	0	0	0	0	0	0	0	0	0	0	0	1.32538e-05	5.30152e-05	0	0	0
k__Bacteria.p__Proteobacteria.c__Alphaproteobacteria.o__Caulobacterales.f__Caulobacteraceae.g__Caulobacter	0	0.000530152	0	0	0	0	0	0	0	0	0	0	0	0	0	0	0	0	0	0	0	0	0	0	0	0	0	0	0	0	0	0	0	0	0	0	0	0	0	0	1.32538e-05	5.30152e-05	0	0	0
k__Bacteria.p__Actinobacteria.c__Nitriliruptoria.o__Euzebyales.f__Euzebyaceae.g__Euzebya	0	0	0	0	0	0	0	0	0	0	0	0	0	0	0	0	0	0	0	0	0	0	0	0	0.000507403	0	0	0	0	0	0	0	0	0	0	0	0	0	0	0	1.26851e-05	0	0	5.07403e-05	0
k__Bacteria.p__Firmicutes.c__Clostridia.o__Clostridiales.f__Ruminococcaceae.__	0	0	0	0	0	0	0	0	0	0	0	0	0	0	0	0	0	0	0	0	0	0	0	0	0.000507403	0	0	0	0	0	0	0	0	0	0	0	0	0	0	0	1.26851e-05	0	0	5.07403e-05	0
k__Bacteria.p__Proteobacteria.c__Betaproteobacteria.o__Burkholderiales.f__Burkholderiaceae.g__Burkholderia	0	0	0	0	0	0	0	0	0	0	0	0	0	0	0	0	0	0	0	0	0	0	0	0	0.000507403	0	0	0	0	0	0	0	0	0	0	0	0	0	0	0	1.26851e-05	0	0	5.07403e-05	0
k__Bacteria.p__Proteobacteria.c__Alphaproteobacteria.o__Rhizobiales.f__Hyphomicrobiaceae.g__Hyphomicrobium	0	0	0	0.000479058	0	0	0	0	0	0	0	0	0	0	0	0	0	0	0	0	0	0	0	0	0	0	0	0	0	0	0	0	0	0	0	0	0	0	0	0	1.19764e-05	4.79058e-05	0	0	0
k__Bacteria.p__Firmicutes.c__Bacilli.o__Bacillales.f__Paenibacillaceae.g__Saccharibacillus	0	0	0	0	0	0	0	0	0	0	0	0	0	0	0	0.000465268	0	0	0	0	0	0	0	0	0	0	0	0	0	0	0	0	0	0	0	0	0	0	0	0	1.16317e-05	0	4.65268e-05	0	0
k__Bacteria.p__Firmicutes.c__Bacilli.o__Bacillales.f__Planococcaceae.g__	0	0	0	0	0	0	0	0	0	0	0	0	0	0	0	0	0	0.000403342	0	0	0	0	0	0	0	0	0	0	0	0	0	0	0	0	0	0	0	0	0	0	1.00835e-05	0	4.03342e-05	0	0
k__Bacteria.p__Proteobacteria.c__Alphaproteobacteria.o__Rickettsiales.f__.g__	0	0.000397614	0	0	0	0	0	0	0	0	0	0	0	0	0	0	0	0	0	0	0	0	0	0	0	0	0	0	0	0	0	0	0	0	0	0	0	0	0	0	9.94035e-06	3.97614e-05	0	0	0
k__Bacteria.p__Cyanobacteria.c__Synechococcophycideae.o__Pseudanabaenales.f__Pseudanabaenaceae.g__	0	0	0	0	0	0	0	0	0	0	0	0	0	0	0	0	0	0	0	0	0	0	0	0	0.000369021	0	0	0	0	0	0	0	0	0	0	0	0	0	0	0	9.22553e-06	0	0	3.69021e-05	0
k__Bacteria.p__FBP.c__.o__.f__.g__	0	0	0	0	0	0	0	0	0	0	0	0	0	0	0	0	0	0.000345722	0	0	0	0	0	0	0	0	0	0	0	0	0	0	0	0	0	0	0	0	0	0	8.64305e-06	0	3.45722e-05	0	0
k__Bacteria.p__Proteobacteria.c__Alphaproteobacteria.o__Rhizobiales.f__Rhizobiaceae.g__Sinorhizobium	0	0	0	0	0	0	0	0	0	0	0	0	0	0	0	0	0	0	0	0	0	0	0.000204966	0	0	0	0	0	0	0	0	0	0	0	0	0	0	0	0	0	5.12415e-06	0	0	2.04966e-05	0

## Sheet: Table 5
Table 5 55 ASVs of which were significantly correlated with 13 climatic variables
	Annual Mean Temperature(AMT)	Mean Diurnal Range (MDR)	Isothermality (Iso)	Min Temperature of Coldest Month(MTCM)	Mean Temperature of Driest Quarter (MTDQ)	Mean Temperature of Coldest Quarter (MTCQ)	Annual Precipitation (AP)	Precipitation of Wettest Month (PWM)	Precipitation of Driest Month (PDM)	Precipitation of Wettest Quarter (PWQ1)	Precipitation of Driest Quarter (PDQ)	Precipitation of Warmest Quarter (PWQ2)	Precipitation of Coldest Quarter (PCQ)
ASV19	0.519446	0.396355	0.395737	0.519446	0.519446	0.519446	-0.561297	-0.561297	-0.504727	-0.561297	-0.561297	-0.561297	-0.561297
ASV28	0.506893	0.343872	0.340322	0.506893	0.506893	0.506893	-0.548922	-0.548922	-0.470544	-0.548922	-0.548922	-0.548922	-0.548922
ASV292	0.325835	0.627828	0.661789	0.325835	0.325835	0.325835	-0.325835	-0.325835	-0.502625	-0.325835	-0.325835	-0.325835	-0.325835
ASV339	0.577688	0.710204	0.731706	0.577688	0.577688	0.577688	-0.609782	-0.609782	-0.695694	-0.609782	-0.609782	-0.609782	-0.609782
ASV409	0.408192	0.40137	0.361956	0.408192	0.408192	0.408192	-0.524168	-0.524168	-0.487801	-0.524168	-0.524168	-0.524168	-0.524168
ASV410	0.423435	0.65977	0.695459	0.423435	0.423435	0.423435	-0.423435	-0.423435	-0.570899	-0.423435	-0.423435	-0.423435	-0.423435
ASV517	0.405307	0.548356	0.578018	0.405307	0.405307	0.405307	-0.405307	-0.405307	-0.502625	-0.405307	-0.405307	-0.405307	-0.405307
ASV723	0.55145	0.374198	0.373679	0.55145	0.55145	0.55145	-0.590839	-0.590839	-0.508619	-0.590839	-0.590839	-0.590839	-0.590839
ASV769	0.625179	0.328484	0.346253	0.625179	0.625179	0.625179	-0.625179	-0.625179	-0.502625	-0.625179	-0.625179	-0.625179	-0.625179
ASV883	0.421735	0.725193	0.764421	0.421735	0.421735	0.421735	-0.421735	-0.421735	-0.604484	-0.421735	-0.421735	-0.421735	-0.421735
ASV978	0.496704	0.333684	0.326897	0.496704	0.496704	0.496704	-0.543828	-0.543828	-0.462489	-0.543828	-0.543828	-0.543828	-0.543828
ASV995	0.339046	0.689029	0.677304	0.339046	0.339046	0.339046	-0.43201	-0.43201	-0.590839	-0.43201	-0.43201	-0.43201	-0.43201
ASV1098	0.352042	0.731163	0.770714	0.352042	0.352042	0.352042	-0.352042	-0.352042	-0.570899	-0.352042	-0.352042	-0.352042	-0.352042
ASV1099	0.539873	0.643817	0.633362	0.539873	0.539873	0.539873	-0.625786	-0.625786	-0.669139	-0.625786	-0.625786	-0.625786	-0.625786
ASV1448	0.388969	0.339733	0.35292	0.388969	0.388969	0.388969	-0.398816	-0.398816	-0.389249	-0.398816	-0.398816	-0.398816	-0.398816
ASV1465	0.55145	0.531755	0.560519	0.55145	0.55145	0.55145	-0.55145	-0.55145	-0.570899	-0.55145	-0.55145	-0.55145	-0.55145
ASV1794	0.477945	0.803867	0.831787	0.477945	0.477945	0.477945	-0.507475	-0.507475	-0.691138	-0.507475	-0.507475	-0.507475	-0.507475
ASV2180	0.372031	0.697279	0.699773	0.372031	0.372031	0.372031	-0.438863	-0.438863	-0.598799	-0.438863	-0.438863	-0.438863	-0.438863
ASV2338	0.349067	0.524168	0.499787	0.349067	0.349067	0.349067	-0.449125	-0.449125	-0.51297	-0.449125	-0.449125	-0.449125	-0.449125
ASV1100	0.725343	0.717459	0.66589	0.725343	0.725343	0.725343	-0.896824	-0.896824	-0.850802	-0.896824	-0.896824	-0.896824	-0.896824
ASV1197	-0.55529	-0.463591	-0.536997	-0.55529	-0.55529	-0.55529	0.463591	0.463591	0.488668	0.463591	0.463591	0.463591	0.463591
ASV1281	0.383251	0.714146	0.687653	0.383251	0.383251	0.383251	-0.506813	-0.506813	-0.643502	-0.506813	-0.506813	-0.506813	-0.506813
ASV1366	0.634271	0.439111	0.403049	0.634271	0.634271	0.634271	-0.747761	-0.747761	-0.625536	-0.747761	-0.747761	-0.747761	-0.747761
ASV1462	0.456257	0.395997	0.370911	0.456257	0.456257	0.456257	-0.544495	-0.544495	-0.495683	-0.544495	-0.544495	-0.544495	-0.544495
ASV1570	-0.369457	-0.37881	-0.394371	-0.369457	-0.369457	-0.369457	0.37881	0.37881	0.399301	0.37881	0.37881	0.37881	0.37881
ASV1575	0.443778	0.612649	0.554198	0.443778	0.443778	0.443778	-0.617558	-0.617558	-0.648376	-0.617558	-0.617558	-0.617558	-0.617558
ASV1662	0.336859	0.739339	0.736676	0.336859	0.336859	0.336859	-0.417792	-0.417792	-0.609862	-0.417792	-0.417792	-0.417792	-0.417792
ASV1844	0.429362	0.441457	0.41859	0.429362	0.429362	0.429362	-0.518057	-0.518057	-0.505708	-0.518057	-0.518057	-0.518057	-0.518057
ASV1926	0.644028	0.52213	0.46846	0.644028	0.644028	0.644028	-0.799448	-0.799448	-0.696533	-0.799448	-0.799448	-0.799448	-0.799448
ASV1927	0.327981	0.812142	0.726427	0.327981	0.327981	0.327981	-0.573966	-0.573966	-0.730543	-0.573966	-0.573966	-0.573966	-0.573966
ASV1963	-0.395072	-0.492107	-0.467584	-0.395072	-0.395072	-0.395072	0.492107	0.492107	0.518727	0.492107	0.492107	0.492107	0.492107
ASV1965	-0.648731	-0.498197	-0.604484	-0.648731	-0.648731	-0.648731	0.498197	0.498197	0.525146	0.498197	0.498197	0.498197	0.498197
ASV2106	-0.461044	-0.379533	-0.419529	-0.461044	-0.461044	-0.461044	0.424109	0.424109	0.423557	0.424109	0.424109	0.424109	0.424109
ASV217	0.483235	0.394548	0.363754	0.483235	0.483235	0.483235	-0.582157	-0.582157	-0.514768	-0.582157	-0.582157	-0.582157	-0.582157
ASV2250	0.494287	0.32465	0.342211	0.494287	0.494287	0.494287	-0.494287	-0.494287	-0.431618	-0.494287	-0.494287	-0.494287	-0.494287
ASV2352	0.435792	0.383146	0.403871	0.435792	0.435792	0.435792	-0.435792	-0.435792	-0.431618	-0.435792	-0.435792	-0.435792	-0.435792
ASV2379	-0.507389	-0.572558	-0.586355	-0.507389	-0.507389	-0.507389	0.539973	0.539973	0.586355	0.539973	0.539973	0.539973	0.539973
ASV2383	-0.617669	-0.529259	-0.604484	-0.617669	-0.617669	-0.617669	0.529259	0.529259	0.557888	0.529259	0.529259	0.529259	0.529259
ASV2391	0.606694	0.377593	0.326464	0.606694	0.606694	0.606694	-0.742457	-0.742457	-0.590318	-0.742457	-0.742457	-0.742457	-0.742457
ASV258	0.395817	0.684826	0.678823	0.395817	0.395817	0.395817	-0.477493	-0.477493	-0.612596	-0.477493	-0.477493	-0.477493	-0.477493
ASV319	0.439995	0.719522	0.692966	0.439995	0.439995	0.439995	-0.564229	-0.564229	-0.676596	-0.564229	-0.564229	-0.564229	-0.564229
ASV348	-0.593301	-0.489904	-0.570899	-0.593301	-0.593301	-0.593301	0.489904	0.489904	0.516404	0.489904	0.489904	0.489904	0.489904
ASV394	-0.359826	-0.73387	-0.616779	-0.359826	-0.359826	-0.359826	0.657312	0.657312	0.733217	0.657312	0.657312	0.657312	0.657312
ASV475	-0.421168	-0.39777	-0.431618	-0.421168	-0.421168	-0.421168	0.39777	0.39777	0.419286	0.39777	0.39777	0.39777	0.39777
ASV488	-0.4325	-0.454679	-0.467584	-0.4325	-0.4325	-0.4325	0.454679	0.454679	0.479274	0.454679	0.454679	0.454679	0.454679
ASV503	0.571122	0.316058	0.333154	0.571122	0.571122	0.571122	-0.571122	-0.571122	-0.467584	-0.571122	-0.571122	-0.571122	-0.571122
ASV592	0.360697	0.313503	0.330461	0.360697	0.360697	0.360697	-0.360697	-0.360697	-0.355335	-0.360697	-0.360697	-0.360697	-0.360697
ASV719	0.37992	0.403814	0.377803	0.37992	0.37992	0.37992	-0.470718	-0.470718	-0.460919	-0.470718	-0.470718	-0.470718	-0.470718
ASV722	0.351448	0.346793	0.332432	0.351448	0.351448	0.351448	-0.41429	-0.41429	-0.401126	-0.351448	-0.41429	-0.41429	-0.41429
ASV775	0.450416	0.368522	0.388456	0.450416	0.450416	0.450416	-0.450416	-0.450416	-0.431618	-0.450416	-0.450416	-0.450416	-0.450416
ASV787	0.500406	0.709878	0.748278	0.500406	0.500406	0.500406	-0.500406	-0.500406	-0.637876	-0.500406	-0.500406	-0.500406	-0.500406
ASV845	0.388163	0.360103	0.379582	0.388163	0.388163	0.388163	-0.388163	-0.388163	-0.394371	-0.388163	-0.388163	-0.388163	-0.388163
ASV852	-0.511514	-0.375665	-0.467584	-0.511514	-0.511514	-0.511514	0.375665	0.375665	0.395986	0.375665	0.375665	0.375665	0.375665
ASV900	0.424183	0.462997	0.488041	0.424183	0.424183	0.424183	-0.424183	-0.424183	-0.467584	-0.424183	-0.424183	-0.424183	-0.424183
ASV93	0.322574	0.480276	0.460919	0.322574	0.322574	0.322574	-0.408593	-0.408593	-0.468475	-0.408593	-0.408593	-0.408593	-0.408593
	P value
	Annual Mean Temperature	Mean Diurnal Range (Mean of monthly (max temp - min temp))	Isothermality (BIO2/BIO7) (×100)	Min Temperature of Coldest Month	Mean Temperature of Wettest Quarter	Mean Temperature of Driest Quarter	Annual Precipitation	Precipitation of Wettest Month	Precipitation of Driest Month	Precipitation of Wettest Quarter	Precipitation of Driest Quarter	Precipitation of Warmest Quarter	Precipitation of Coldest Quarter
ASV19	0.000593012	0.0113437	0.0114837	0.000593012	0.000593012	0.000593012	0.000164561	0.000164561	0.000896072	0.000164561	0.000164561	0.000164561	0.000164561
ASV28	0.000844225	0.0298094	0.0316556	0.000844225	0.000844225	0.000844225	0.000244694	0.000244694	0.0021833	0.000244694	0.000244694	0.000244694	0.000244694
ASV292	0.0401906	1.44761e-05	3.31873e-06	0.0401906	0.0401906	0.0401906	0.0401906	0.0401906	0.000949066	0.0401906	0.0401906	0.0401906	0.0401906
ASV339	9.49227e-05	2.85337e-07	8.13743e-08	9.49227e-05	9.49227e-05	9.49227e-05	2.95558e-05	2.95558e-05	6.25688e-07	2.95558e-05	2.95558e-05	2.95558e-05	2.95558e-05
ASV409	0.008929	0.0102602	0.0217302	0.008929	0.008929	0.008929	0.000517384	0.000517384	0.00140871	0.000517384	0.000517384	0.000517384	0.000517384
ASV410	0.00647882	3.64118e-06	6.33447e-07	0.00647882	0.00647882	0.00647882	0.00647882	0.00647882	0.00011964	0.00647882	0.00647882	0.00647882	0.00647882
ASV517	0.00947267	0.000249081	9.38474e-05	0.00947267	0.00947267	0.00947267	0.00947267	0.00947267	0.000949066	0.00947267	0.00947267	0.00947267	0.00947267
ASV723	0.000225931	0.0173723	0.0175407	0.000225931	0.000225931	0.000225931	5.97347e-05	5.97347e-05	0.000804847	5.97347e-05	5.97347e-05	5.97347e-05	5.97347e-05
ASV769	1.61203e-05	0.0385036	0.028622	1.61203e-05	1.61203e-05	1.61203e-05	1.61203e-05	1.61203e-05	0.000949066	1.61203e-05	1.61203e-05	1.61203e-05	1.61203e-05
ASV883	0.00671957	1.20467e-07	9.42945e-09	0.00671957	0.00671957	0.00671957	0.00671957	0.00671957	3.61469e-05	0.00671957	0.00671957	0.00671957	0.00671957
ASV978	0.00111359	0.0353603	0.0395071	0.00111359	0.00111359	0.00111359	0.000286826	0.000286826	0.00265846	0.000286826	0.000286826	0.000286826	0.000286826
ASV995	0.0323418	8.83952e-07	1.5889e-06	0.0323418	0.0323418	0.0323418	0.00537442	0.00537442	5.97341e-05	0.00537442	0.00537442	0.00537442	0.00537442
ASV1098	0.0258966	8.41143e-08	5.98618e-09	0.0258966	0.0258966	0.0258966	0.0258966	0.0258966	0.00011964	0.0258966	0.0258966	0.0258966	0.0258966
ASV1099	0.000323912	7.39973e-06	1.15249e-05	0.000323912	0.000323912	0.000323912	1.57296e-05	1.57296e-05	2.35377e-06	1.57296e-05	1.57296e-05	1.57296e-05	1.57296e-05
ASV1448	0.013116	0.0319711	0.0255028	0.013116	0.013116	0.013116	0.0108002	0.0108002	0.0130447	0.0108002	0.0108002	0.0108002	0.0108002
ASV1465	0.000225931	0.000413801	0.000168795	0.000225931	0.000225931	0.000225931	0.000225931	0.000225931	0.00011964	0.000225931	0.000225931	0.000225931	0.000225931
ASV1794	0.00181428	4.21301e-10	2.95417e-11	0.00181428	0.00181428	0.00181428	0.000830761	0.000830761	7.93169e-07	0.000830761	0.000830761	0.000830761	0.000830761
ASV2180	0.0180852	5.75526e-07	5.04088e-07	0.0180852	0.0180852	0.0180852	0.00461298	0.00461298	4.46855e-05	0.00461298	0.00461298	0.00461298	0.00461298
ASV2338	0.027269	0.000517384	0.00102503	0.027269	0.027269	0.027269	0.00364817	0.00364817	0.000712738	0.00364817	0.00364817	0.00364817	0.00364817
ASV1100	1.19397e-07	1.89262e-07	2.74302e-06	1.19397e-07	1.19397e-07	1.19397e-07	4.88498e-15	4.88498e-15	3.6029e-12	4.88498e-15	4.88498e-15	4.88498e-15	4.88498e-15
ASV1197	0.000199898	0.00258853	0.000353517	0.000199898	0.000199898	0.000199898	0.00258853	0.00258853	0.00137724	0.00258853	0.00258853	0.00258853	0.00258853
ASV1281	0.0146447	2.28644e-07	9.48239e-07	0.0146447	0.0146447	0.0146447	0.000846092	0.000846092	7.50091e-06	0.000846092	0.000846092	0.000846092	0.000846092
ASV1366	1.10968e-05	0.0045873	0.00991776	1.10968e-05	1.10968e-05	1.10968e-05	2.94329e-08	2.94329e-08	1.58893e-05	2.94329e-08	2.94329e-08	2.94329e-08	2.94329e-08
ASV1462	0.00308604	0.0114246	0.0184629	0.00308604	0.00308604	0.00308604	0.000280956	0.000280956	0.00114441	0.000280956	0.000280956	0.000280956	0.000280956
ASV1570	0.0189637	0.0159338	0.0117984	0.0189637	0.0189637	0.0189637	0.0159338	0.0159338	0.010696	0.0159338	0.0159338	0.0159338	0.0159338
ASV1575	0.0041263	2.6465e-05	0.00020701	0.0041263	0.0041263	0.0041263	2.18489e-05	2.18489e-05	6.0677e-06	2.18489e-05	2.18489e-05	2.18489e-05	2.18489e-05
ASV1662	0.0335464	5.06401e-08	5.98633e-08	0.0335464	0.0335464	0.0335464	0.00730793	0.00730793	2.94655e-05	0.00730793	0.00730793	0.00730793	0.00730793
ASV1844	0.00569657	0.00435022	0.00718537	0.00569657	0.00569657	0.00569657	0.000617068	0.000617068	0.000872248	0.000617068	0.000617068	0.000617068	0.000617068
ASV1926	7.3324e-06	0.000548897	0.00229846	7.3324e-06	7.3324e-06	7.3324e-06	6.17174e-10	6.17174e-10	5.98653e-07	6.17174e-10	6.17174e-10	6.17174e-10	6.17174e-10
ASV1927	0.0388197	2.00689e-10	1.1193e-07	0.0388197	0.0388197	0.0388197	0.000107832	0.000107832	8.73509e-08	0.000107832	0.000107832	0.000107832	0.000107832
ASV1963	0.011636	0.00125831	0.00234841	0.011636	0.011636	0.011636	0.00125831	0.00125831	0.000605364	0.00125831	0.00125831	0.00125831	0.00125831
ASV1965	5.9737e-06	0.00106989	3.61469e-05	5.9737e-06	5.9737e-06	5.9737e-06	0.00106989	0.00106989	0.000502855	0.00106989	0.00106989	0.00106989	0.00106989
ASV2106	0.00275271	0.0157176	0.00704347	0.00275271	0.00275271	0.00275271	0.00638537	0.00638537	0.00646183	0.00638537	0.00638537	0.00638537	0.00638537
ASV217	0.00158537	0.0117573	0.0210382	0.00158537	0.00158537	0.00158537	8.1282e-05	8.1282e-05	0.00067751	8.1282e-05	8.1282e-05	8.1282e-05	8.1282e-05
ASV2250	0.00118772	0.0409643	0.0306617	0.00118772	0.00118772	0.00118772	0.00118772	0.00118772	0.00542111	0.00118772	0.00118772	0.00118772	0.00118772
ASV2352	0.00494177	0.0146743	0.00975364	0.00494177	0.00494177	0.00494177	0.00494177	0.00494177	0.00542111	0.00494177	0.00494177	0.00494177	0.00494177
ASV2379	0.000832755	0.000113117	7.01108e-05	0.000832755	0.000832755	0.000832755	0.000322919	0.000322919	7.01108e-05	0.000322919	0.000322919	0.000322919	0.000322919
ASV2383	2.17537e-05	0.000445614	3.61469e-05	2.17537e-05	2.17537e-05	2.17537e-05	0.000445614	0.000445614	0.00018385	0.000445614	0.000445614	0.000445614	0.000445614
ASV2391	3.32502e-05	0.0163033	0.0397847	3.32502e-05	3.32502e-05	3.32502e-05	4.15224e-08	4.15224e-08	6.0864e-05	4.15224e-08	4.15224e-08	4.15224e-08	4.15224e-08
ASV258	0.0114655	1.09408e-06	1.47486e-06	0.0114655	0.0114655	0.0114655	0.00183512	0.00183512	2.65187e-05	0.00183512	0.00183512	0.00183512	0.00183512
ASV319	0.00449661	1.68022e-07	7.21553e-07	0.00449661	0.00449661	0.00449661	0.000149451	0.000149451	1.64473e-06	0.000149451	0.000149451	0.000149451	0.000149451
ASV348	5.46508e-05	0.00133338	0.00011964	5.46508e-05	5.46508e-05	5.46508e-05	0.00133338	0.00133338	0.00064681	0.00133338	0.00133338	0.00133338	0.00133338
ASV394	0.0225744	7.12501e-08	2.25285e-05	0.0225744	0.0225744	0.0225744	4.07273e-06	4.07273e-06	7.41747e-08	4.07273e-06	4.07273e-06	4.07273e-06	4.07273e-06
ASV475	0.0068016	0.0110285	0.00542111	0.0068016	0.0068016	0.0068016	0.0110285	0.0110285	0.00707999	0.0110285	0.0110285	0.0110285	0.0110285
ASV488	0.00531661	0.00320339	0.00234841	0.00531661	0.00531661	0.00531661	0.00320339	0.00320339	0.0017542	0.00320339	0.00320339	0.00320339	0.00320339
ASV503	0.000118746	0.0469453	0.0356705	0.000118746	0.000118746	0.000118746	0.000118746	0.000118746	0.00234841	0.000118746	0.000118746	0.000118746	0.000118746
ASV592	0.022226	0.0488535	0.0372825	0.022226	0.022226	0.022226	0.022226	0.022226	0.0244449	0.022226	0.022226	0.022226	0.022226
ASV719	0.015603	0.00976491	0.0162391	0.015603	0.015603	0.015603	0.0021739	0.0021739	0.00276096	0.0021739	0.0021739	0.0021739	0.0021739
ASV722	0.0261658	0.0283579	0.0360973	0.0261658	0.0261658	0.0261658	0.00786724	0.00786724	0.0103107	0.00786724	0.00786724	0.00786724	0.00786724
ASV775	0.00354026	0.0192914	0.0132474	0.00354026	0.00354026	0.00354026	0.00354026	0.00354026	0.00542111	0.00354026	0.00354026	0.00354026	0.00354026
ASV787	0.001008	2.90563e-07	2.84494e-08	0.001008	0.001008	0.001008	0.001008	0.001008	9.53753e-06	0.001008	0.001008	0.001008	0.001008
ASV845	0.0133229	0.022463	0.015703	0.0133229	0.0133229	0.0133229	0.0133229	0.0133229	0.0117984	0.0133229	0.0133229	0.0133229	0.0133229
ASV852	0.000742461	0.0169034	0.00234841	0.000742461	0.000742461	0.000742461	0.0169034	0.0169034	0.0114272	0.0169034	0.0169034	0.0169034	0.0169034
ASV900	0.00637528	0.00262604	0.00139993	0.00637528	0.00637528	0.00637528	0.00637528	0.00637528	0.00234841	0.00637528	0.00637528	0.00637528	0.00637528
ASV93	0.0423497	0.00171006	0.00276096	0.0423497	0.0423497	0.0423497	0.00885553	0.00885553	0.0022976	0.00885553	0.00885553	0.00885553	0.00885553

## Sheet: Table 6
Table 6 Correlations between alpha- diversity indices and climatic variables
Correlation coefficient							P Value
	shannon	observed-out	evenness	faith_pd				shannon	observed-out	evenness	faith_pd
Annual Mean Temperature (AMT)	0.580399	0.566892	0.453407	0.551342			Annual Mean Temperature (AMT)	0.000107418	0.000168109	0.00374577	0.000275009
Mean Diurnal Range (MDR)	0.520195	0.656052	0.27217	0.590015			Mean Diurnal Range (MDR)	0.000687649	5.78e-06	0.0936972	7.71e-05
Isothermality (Iso)	0.510673	0.595724	0.285341	0.533163			Isothermality (Iso)	0.000894548	6.31e-05	0.0782742	0.000474596
Min Temperature of Coldest Month (MTCM)	0.580399	0.566892	0.453407	0.551342			Min Temperature of Coldest Month (MTCM)	0.000107418	0.000168109	0.00374577	0.000275009
Mean Temperature of Driest Quarter (MTDQ)	0.580399	0.566892	0.453407	0.551342			Mean Temperature of Driest Quarter (MTDQ)	0.000107418	0.000168109	0.00374577	0.000275009
Mean Temperature of Coldest Quarter (MTCQ)	0.580399	0.566892	0.453407	0.551342			Mean Temperature of Coldest Quarter (MTCQ)	0.000107418	0.000168109	0.00374577	0.000275009
Annual Precipitation (AP)	-0.64771	-0.743853	-0.454034	-0.715438			Annual Precipitation (AP)	8.3e-06	5.75e-08	0.00369224	3.08e-07
Precipitation of Wettest Month (PWM)	-0.64771	-0.743853	-0.454034	-0.715438			Precipitation of Wettest Month (PWM)	8.3e-06	5.75e-08	0.00369224	3.08e-07
Precipitation of Driest Month (PDM)	-0.618271	-0.741088	-0.384441	-0.691087			Precipitation of Driest Month (PDM)	2.74e-05	6.84e-08	0.0156748	1.11e-06
Precipitation of Wettest Quarter (PWQ1)	-0.64771	-0.743853	-0.454034	-0.715438			Precipitation of Wettest Quarter (PWQ1)	8.3e-06	5.75e-08	0.00369224	3.08e-07
Precipitation of Driest Quarter (PDQ)	-0.64771	-0.743853	-0.454034	-0.715438			Precipitation of Driest Quarter (PDQ)	8.3e-06	5.75e-08	0.00369224	3.08e-07
Precipitation of Warmest Quarter (PWQ2)	-0.64771	-0.743853	-0.454034	-0.715438			Precipitation of Warmest Quarter (PWQ2)	8.3e-06	5.75e-08	0.00369224	3.08e-07
Precipitation of Coldest Quarter (PCQ)	-0.64771	-0.743853	-0.454034	-0.715438			Precipitation of Coldest Quarter (PCQ)	8.3e-06	5.75e-08	0.00369224	3.08e-07

## Sheet: Table 7 
Table 7 Topological properties of the empirical and random networks for the phyllosphere bacterial communities of yellowhorn (Xanthoceras sorbifolium) trees across the four sampled site regions in Northern China.
Communities		Yinchuan	Otogqianqi	Tongliao	Zhangwu
Empirical networks	Total nodes	101	118	61	57
	Total links	285	252	154	199
	R2 of power-law	0.813	0.774	0.732	0.722
	Average connectivity (avgK)	5.644	4.271	5.049	6.928
	Average path distance	3.028	4.163	2.444	2.554
	Average clustering coefficient	0.114	0.205	0.329	0.36
	Modularity	0.418	0.633	0.416	0.345
Random networks	Average path distance	2.809±0.049	3.316±0.052	2.549±0.064	2.319±0.026
	Average clustering coefficient	0.112±0.018	0.054±0.015	0.192±0.029	0.301±0.026
	Modularity	0.339±0.009	0.438±0.012	0.318±0.013	0.236±0.010

## Sheet: Table 8
Table 8 Correlations between topological property indices and climatic variable
Correlation coefficient
	Annual Mean Temperature(AMT)	Mean Diurnal Range (MDR)	Isothermality (Iso)	Min Temperature of Coldest Month(MTCM)	Mean Temperature of Driest Quarter (MTDQ)	Mean Temperature of Coldest Quarter (MTCQ)	Annual Precipitation (AP)	Precipitation of Wettest Month (PWM)	Precipitation of Driest Month (PDM)	Precipitation of Wettest Quarter (PWQ1)	Precipitation of Driest Quarter (PDQ)	Precipitation of Warmest Quarter (PWQ2)	Precipitation of Coldest Quarter (PCQ)
Similarity threshold	0.185164	0.661693	0.697097	0.461094	0.454207	0.454207	-0.360226	-0.368555	-0.522233	-0.396372	-0.258199	-0.419222	-0.258199
Total nodes	0.673448	0.868337	0.995496	0.862479	0.87012	0.87012	-0.858102	-0.872827	-0.901843	-0.891772	-0.812913	-0.903329	-0.812913
Total links	0.972345	0.513502	0.871711	0.989381	0.991961	0.991961	-0.772263	-0.808136	-0.695761	-0.830184	-0.795206	-0.834544	-0.795206
Average degree	0.0805692	-0.917911	-0.602106	-0.203834	-0.222799	-0.222799	0.626166	0.596727	0.771997	0.590147	0.533147	0.598275	0.533147
Average path distance	0.473431	0.760455	0.887392	0.714763	0.711792	0.711792	-0.594213	-0.610795	-0.704346	-0.639436	-0.516032	-0.65925	-0.516032
Avg clustering coefficient	-0.808995	-0.738711	-0.876582	-0.86359	-0.881244	-0.881244	0.962053	0.974825	0.896454	0.978467	0.977956	0.976356	0.977956
Modularity	0.184604	0.835965	0.772399	0.476194	0.479239	0.479239	-0.551649	-0.549253	-0.706303	-0.567058	-0.451345	-0.585556	-0.451345
postive	0.495748	0.415522	0.37924	0.415862	0.444116	0.444116	-0.750135	-0.742369	-0.612204	-0.71903	-0.814995	-0.700794	-0.814995
nagetive	-0.409797	-0.448175	-0.35015	-0.34633	-0.376857	-0.376857	0.747654	0.733706	0.623037	0.706697	0.805755	0.687904	0.805755
P Value
	Annual Mean Temperature(AMT)	Mean Diurnal Range (MDR)	Isothermality (Iso)	Min Temperature of Coldest Month(MTCM)	Mean Temperature of Driest Quarter (MTDQ)	Mean Temperature of Coldest Quarter (MTCQ)	Annual Precipitation (AP)	Precipitation of Wettest Month (PWM)	Precipitation of Driest Month (PDM)	Precipitation of Wettest Quarter (PWQ1)	Precipitation of Driest Quarter (PDQ)	Precipitation of Warmest Quarter (PWQ2)	Precipitation of Coldest Quarter (PCQ)
Similarity threshold	0.814836	0.338307	0.302903	0.538906	0.545793	0.545793	0.639774	0.631445	0.477767	0.603628	0.741801	0.580778	0.741801
Total nodes	0.326552	0.131663	0.00450356	0.137521	0.12988	0.12988	0.141898	0.127173	0.0981566	0.108228	0.187087	0.0966708	0.187087
Total links	0.027655	0.486498	0.128289	0.0106186	0.00803933	0.00803933	0.227737	0.191864	0.304239	0.169816	0.204794	0.165456	0.204794
Average degree	0.919431	0.0820888	0.397894	0.796166	0.777201	0.777201	0.373834	0.403273	0.228003	0.409853	0.466853	0.401725	0.466853
Average path distance	0.526569	0.239545	0.112608	0.285237	0.288208	0.288208	0.405787	0.389205	0.295654	0.360564	0.483968	0.34075	0.483968
Avg clustering coefficient	0.191005	0.261289	0.123418	0.13641	0.118756	0.118756	0.037947	0.0251751	0.103546	0.0215329	0.0220445	0.0236437	0.0220445
Modularity	0.815396	0.164035	0.227601	0.523806	0.520761	0.520761	0.448351	0.450747	0.293697	0.432942	0.548655	0.414444	0.548655
postive	0.504252	0.584478	0.62076	0.584138	0.555884	0.555884	0.249865	0.257631	0.387796	0.28097	0.185005	0.299206	0.185005
nagetive	0.590203	0.551825	0.64985	0.65367	0.623143	0.623143	0.252346	0.266294	0.376963	0.293303	0.194245	0.312096	0.194245

## Sheet: Table  9
Table 9 The major topological properties of the empirical networks of phyllosphere bacterial community Xanthoceras sorbifolium
Molecular ecological networks								Random networks
Similarity threshold	Total nodes	Total links	Average degree	Average path distance	R2 of power-law	Average clustering coefficient	Modularity	Average path distance	Average clustering coefficient	Modularity
0.89	92	300	6.522	2.716	0.86	0.086	0.284	2.540±0.032	0.227±0.021	0.270±0.009

## Sheet: Table 10
Table 10 Within-module connectivity (Zi) and among-module connectivity (Pi) values of microbial community network of X. sorbifolium
	ASV ID	Zi	Pi	phylum	class	order	family	genus
Network hubs	ASV2383	3.2097	0.6759	Actinobacteria	Actinomycetales	Streptomycetales	Streptomycetales	Streptomyces
	ASV1197	3.20534	0.726667	Actinobacteria	Actinobacteria	Actinomycetales	Microbacteriaceae	Curtobacterium
	ASV348	2.52008	0.673828	Actinobacteria	Actinomycetales	Streptomycetales	Streptomycetales	Streptomyces
module hubs	ASV1983	4.3492	0.46712	Proteobacteria	Betaproteobacteria	Burkholderiales	Oxalobacteraceae	Massilia
Connectors	ASV19	-0.0306282	0.77551	Unclassified	Unclassified	Unclassified	Unclassified	Unclassified
	ASV681	0.476731	0.75	Unclassified	Unclassified	Unclassified	Unclassified	Unclassified
	ASV510	1.33485	0.742188	Firmicutes	Bacilli	Bacillales	Paenibacillaceae	Paenibacillus
	ASV1579	0.915811	0.728889	Proteobacteria	Gammaproteobacteria	Enterobacteriales	Enterobacteriaceae	Unclassified
	ASV2106	1.33485	0.727273	Unclassified	Unclassified	Unclassified	Unclassified	Unclassified
	ASV392	-0.765759	0.72	Proteobacteria	Betaproteobacteria	Burkholderiales	Oxalobacteraceae	Herbaspirillum
	ASV292	0.221359	0.693878	Unclassified	Unclassified	Unclassified	Unclassified	Unclassified
	ASV2207	0.0957199	0.693333	Bacteroidetes	Flavobacteriia	Flavobacteriales	Flavobacteriaceae	Gillisia
	ASV1499	0.0957199	0.674556	Actinobacteria	Actinobacteria	Actinomycetales	Geodermatophilaceae	Modestobacter
	ASV569	-0.928004	0.666667	Unclassified	Unclassified	Unclassified	Unclassified	Unclassified
	ASV2047	0.980102	0.66	Firmicutes	Bacilli	Bacillales	Bacillaceae	Bacillus
	ASV1724	-0.0085138	0.66	Euryarchaeota	Halobacteria	Halobacteriales	Halobacteriaceae	Natronomonas
	ASV769	-0.0306282	0.65625	Actinobacteria	Actinobacteria	Actinomycetales	Corynebacteriaceae	Corynebacterium
	ASV723	0.476731	0.653061	Unclassified	Unclassified	Unclassified	Unclassified	Unclassified
	ASV2125	0	0.641975	Actinobacteria	Actinobacteria	Actinomycetales	Cellulomonadaceae	Cellulomonas
	ASV1509	-0.765759	0.64	Firmicutes	Bacilli	Bacillales	Unclassified	Unclassified
	ASV198	-0.381385	0.625	Proteobacteria	Alphaproteobacteria	Caulobacterales	Caulobacteraceae	Brevundimonas
	ASV110	-0.457905	0.625	Firmicutes	Bacilli	Bacillales	Staphylococcaceae	Salinicoccus
	ASV2289	0.957199	0.622222	Proteobacteria	Alphaproteobacteria	Rhizobiales	Methylobacteriaceae	Methylobacterium
	ASV56	-0.0085138	0.617284	Actinobacteria	Actinobacteria	Actinomycetales	Yaniellaceae	Yaniella
	ASV787	-0.0085138	0.617284	Unclassified	Unclassified	Unclassified	Unclassified	Unclassified
	ASV394	0.38288	0.615385	Proteobacteria	Unclassified	Unclassified	Unclassified	Unclassified
Peripherals	ASV270	2.393	0.582645	Proteobacteria	Gammaproteobacteria	Enterobacteriales	Enterobacteriaceae	Unclassified
	ASV774	0.0957199	0.578512	Proteobacteria	Betaproteobacteria	Burkholderiales	Oxalobacteraceae	Massilia
	ASV2379	1.37072	0.567901	Unclassified	Unclassified	Unclassified	Unclassified	Unclassified
	ASV410	-0.0085138	0.567901	Firmicutes	Bacilli	Bacillales	Planococcaceae	Planomicrobium
	ASV1577	-0.4786	0.56	Proteobacteria	Gammaproteobacteria	Pseudomonadales	Moraxellaceae	Acinetobacter
	ASV1882	2.393	0.548753	Proteobacteria	Gammaproteobacteria	Enterobacteriales	Enterobacteriaceae	Candidatus Phlomobacter
	ASV390	0.451231	0.541667	Unclassified	Unclassified	Unclassified	Unclassified	Unclassified
	ASV883	-0.0085138	0.53125	Unclassified	Unclassified	Unclassified	Unclassified	Unclassified
	ASV1098	0.221359	0.518519	Actinobacteria	Actinobacteria	Actinomycetales	Geodermatophilaceae	Geodermatophilus
	ASV1448	-0.367538	0.5	Unclassified	Unclassified	Unclassified	Unclassified	Unclassified
	ASV884	-0.457905	0.5	Unclassified	Unclassified	Unclassified	Unclassified	Unclassified
	ASV1079	-0.457905	0.5	Actinobacteria	Actinobacteria	Actinomycetales	Corynebacteriaceae	Corynebacterium
	ASV2180	-0.457905	0.5	Unclassified	Unclassified	Unclassified	Unclassified	Unclassified
	ASV2033	-0.765759	0.5	Proteobacteria	Alphaproteobacteria	Rhizobiales	Methylobacteriaceae	Unclassified
	ASV751	-0.928004	0.5	Proteobacteria	Deltaproteobacteria	Myxococcales	Cystobacteraceae	Cystobacter
	ASV1940	-1.05292	0.5	Unclassified	Unclassified	Unclassified	Unclassified	Unclassified
	ASV517	0.221359	0.493827	Unclassified	Unclassified	Unclassified	Unclassified	Unclassified
	ASV856	0.476731	0.48	Firmicutes	Bacilli	Bacillales	Unclassified	Unclassified
	ASV1465	-0.0085138	0.44898	Actinobacteria	Actinobacteria	Actinomycetales	Micrococcaceae	Arthrobacter
	ASV1794	-0.457905	0.444444	Unclassified	Unclassified	Unclassified	Unclassified	Unclassified
	ASV867	-0.765759	0.444444	Proteobacteria	Gammaproteobacteria	Enterobacteriales	Enterobacteriaceae	Candidatus Phlomobacter
	ASV424	-1.2395	0.444444	Actinobacteria	Actinobacteria	Actinomycetales	Pseudonocardiaceae	Pseudonocardia
	ASV1161	0.957199	0.429752	Unclassified	Unclassified	Unclassified	Unclassified	Unclassified
	ASV1965	0.910977	0.402778	Unclassified	Unclassified	Unclassified	Unclassified	Unclassified
	ASV28	-0.468259	0.375	Firmicutes	Clostridia	Clostridiales	[Tissierellaceae]	Anaerococcus
	ASV978	-0.468259	0.375	Firmicutes	Clostridia	Clostridiales	[Tissierellaceae]	Finegoldia
	ASV1398	-0.4786	0.375	Actinobacteria	Actinobacteria	Actinomycetales	Micrococcaceae	Citricoccus
	ASV793	-0.4786	0.375	Proteobacteria	Betaproteobacteria	Burkholderiales	Comamonadaceae	Unclassified
	ASV1547	-1.2395	0.375	Proteobacteria	Gammaproteobacteria	Pseudomonadales	Pseudomonadaceae	Pseudomonas
	ASV2190	-0.19144	0.32	Proteobacteria	Gammaproteobacteria	Pseudomonadales	Moraxellaceae	Enhydrobacter
	ASV1035	0.957199	0.197531	Proteobacteria	Gammaproteobacteria	Enterobacteriales	Enterobacteriaceae	Unclassified
	ASV473	0.306282	0	Proteobacteria	Deltaproteobacteria	Myxococcales	Polyangiaceae	Sorangium
	ASV2338	0	0	Unclassified	Unclassified	Unclassified	Unclassified	Unclassified
	ASV758	-0.0085138	0	Unclassified	Unclassified	Unclassified	Unclassified	Unclassified
	ASV438	-0.0306282	0	Unclassified	Unclassified	Unclassified	Unclassified	Unclassified
	ASV719	-0.0306282	0	Unclassified	Unclassified	Unclassified	Unclassified	Unclassified
	ASV1370	-0.367538	0	Proteobacteria	Gammaproteobacteria	Enterobacteriales	Enterobacteriaceae	Unclassified
	ASV1670	-0.367538	0	Firmicutes	Bacilli	Bacillales	Planococcaceae	Unclassified
	ASV1964	-0.367538	0	Firmicutes	Bacilli	Bacillales	Bacillaceae	Bacillus
	ASV2065	-0.367538	0	Unclassified	Unclassified	Unclassified	Unclassified	Unclassified
	ASV1664	-0.367538	0	Unclassified	Unclassified	Unclassified	Unclassified	Unclassified
	ASV402	-0.367538	0	Unclassified	Unclassified	Unclassified	Unclassified	Unclassified
	ASV1786	-0.367538	0	Unclassified	Unclassified	Unclassified	Unclassified	Unclassified
	ASV1826	-0.367538	0	Unclassified	Unclassified	Unclassified	Unclassified	Unclassified
	ASV722	-0.367538	0	Unclassified	Unclassified	Unclassified	Unclassified	Unclassified
	ASV1182	-0.367538	0	Firmicutes	Clostridia	Clostridiales	Peptostreptococcaceae	[Clostridium]
	ASV93	-0.367538	0	Proteobacteria	Alphaproteobacteria	Rhizobiales	Hyphomicrobiaceae	Devosia
	ASV1692	-0.367538	0	Unclassified	Unclassified	Unclassified	Unclassified	Unclassified
	ASV217	-0.367538	0	Firmicutes	Bacilli	Lactobacillales	Streptococcaceae	Streptococcus
	ASV1037	-0.367538	0	Unclassified	Unclassified	Unclassified	Unclassified	Unclassified
	ASV339	-0.457905	0	Firmicutes	Bacilli	Turicibacterales	Turicibacteraceae	Turicibacter
	ASV409	-0.457905	0	Proteobacteria	Gammaproteobacteria	Pseudomonadales	Moraxellaceae	Acinetobacter
	ASV139	-0.457905	0	Unclassified	Unclassified	Unclassified	Unclassified	Unclassified
	ASV1099	-0.457905	0	Unclassified	Unclassified	Unclassified	Unclassified	Unclassified
	ASV2141	-0.468259	0	Cyanobacteria	Oscillatoriophycideae	Oscillatoriales	Phormidiaceae	Phormidium
	ASV2243	-0.4786	0	Proteobacteria	Alphaproteobacteria	Rhizobiales	Methylobacteriaceae	Methylobacterium
	ASV1140	-0.698132	0	Unclassified	Unclassified	Unclassified	Unclassified	Unclassified
	ASV374	-0.698132	0	Unclassified	Unclassified	Unclassified	Unclassified	Unclassified
	ASV49	-0.698132	0	Unclassified	Unclassified	Unclassified	Unclassified	Unclassified
	ASV127	-0.928004	0	Proteobacteria	Gammaproteobacteria	Pseudomonadales	Pseudomonadaceae	Pseudomonas
	ASV1395	-0.928004	0	Unclassified	Unclassified	Unclassified	Unclassified	Unclassified
	ASV995	-0.928004	0	Unclassified	Unclassified	Unclassified	Unclassified	Unclassified
	ASV13	-0.928004	0	Actinobacteria	Actinobacteria	Actinomycetales	Corynebacteriaceae	Corynebacterium
	ASV1069	-1.05292	0	Firmicutes	Bacilli	Bacillales	Bacillaceae	Bacillus
	ASV753	-1.05292	0	Proteobacteria	Alphaproteobacteria	Rhizobiales	Rhizobiaceae	Agrobacterium
	ASV202	-1.2395	0	Firmicutes	Clostridia	Clostridiales	Clostridiaceae	SMB53

[truncated: 1 more sheets: Table 11]
